# Supplementary material for: Characterization of a bacteriophage, vB_Eco4M-7, that effectively infects many Escherichia coli O157 strains
Source: Sci Rep. 2020 Feb 28;10:3743. doi: 10.1038/s41598-020-60568-4 (PMC7048862; doi:10.1038/s41598-020-60568-4)
Supplement: Supplementary file 2 — Supplementary Table S1. [file 41598_2020_60568_MOESM2_ESM.xlsx]

## Sheet: Title page
Supplementary information
Characterization of a bacteriophage, vB_Eco4M-7, that effectively infects many Escherichia coli O157 strains
Agnieszka Necel1, Sylwia Bloch2, Bożena Nejman-Faleńczyk1, Michał Grabski1, Gracja Topka1, Aleksandra Dydecka1, Katarzyna Kosznik-Kwaśnicka2, Łukasz Grabowski2, Agata Jurczak-Kurek3, Tomasz Wołkowicz4, Grzegorz Węgrzyn1, Alicja Węgrzyn2,*
1 Department of Molecular Biology, Faculty of Biology, University of Gdańsk, Wita Stwosza 59, 80-308 Gdańsk, Poland
2 Laboratory of Molecular Biology, Institute of Biochemistry and Biophysics, Polish Academy of Sciences, Kładki 24, 80-822 Gdańsk, Poland
3 Department of Molecular Evolution, Faculty of Biology, University of Gdańsk, Wita Stwosza 59, 80-308 Gdańsk, Poland
4 Department of Bacteriology and Biocontamination Control, National Institute of Public Health-National Institute of Hygiene, Chocimska 24, 00-791 Warsaw, Poland.

## Sheet: vB_Eco4M-7 annotations
ORF	Start	End	Length (nt)	Length (aa)	Strand	Function by nucleotide sequence	Best domain hits	Accession	Function by amino acid sequence and domain	Interval	E-value	Best phage homolog	Query	aa identity	E-value
vB_Eco4M-7_01	113	460	348	116	+				hypothetical proteins			Escherichia phage ECML-117 (NC_025441.1)	1	97.39%	9e-74
vB_Eco4M-7_02	460	696	237	79	+				hypothetical proteins			Eschericha phage vB_EcoM_WFH (MK373776.1)	1	1	1e-48
vB_Eco4M-7_03	696	1025	330	110	+				hypothetical proteins			Eschericha phage vB_EcoM_WFC (MK373777.1)	1	71.56%	6e-49
vB_Eco4M-7_04	1111	1428	318	106	+				hypothetical proteins			Escherichia phage vB_EcoM-Ro157lw (MH051335.1)	1	95.24%	8e-69
vB_Eco4M-7_05	1425	1643	219	73	+				hypothetical proteins			Escherichia phage vB_EcoM-Ro157lw (MH051335.1)	1	90.28%	1e-40
vB_Eco4M-7_06	1640	2023	384	128	+				hypothetical proteins			Eschericha phage vB_EcoM_WFH (MK373776.1)	1	98.43%	7e-90
vB_Eco4M-7_07	2020	2280	261	87	+				hypothetical proteins			Eschericha phage vB_EcoM_WFH (MK373776.1)	1	1	7e-53
vB_Eco4M-7_08	2299	2661	363	121	+				hypothetical proteins			Eschericha phage vB_EcoM_WFH (MK373776.1)	0.83	1	6e-69
vB_Eco4M-7_09	2658	2978	321	107	+				hypothetical proteins			Escherichia phage FEC19 (MH816966.1)	0.94	0.97	2e-64
vB_Eco4M-7_10	2962	3126	165	53	+				hypothetical proteins			Escherichia phage FEC19 (MH816966.1)	1	96.30%	2e-28
vB_Eco4M-7_11	3143	3646	504	168	+				hypothetical proteins			Escherichia phage FEC19 (MH816966.1)	1	98.20%	3e-118
vB_Eco4M-7_12	3646	3987	342	114	+				hypothetical proteins			Eschericha phage vB_EcoM_WFC (MK373777.1)	1	97.35%	1e-74
vB_Eco4M-7_13	3984	4316	396	132	+				hypothetical proteins			Escherichia phage FEC19 (MH816966.1)	1	97.27%	5e-76
vB_Eco4M-7_14	4313	4501	189	63	+				hypothetical proteins			Proteus phage vB_PmiP_RS51pmB (MG575421.1)	0.77	37.25%	0.74
vB_Eco4M-7_15	4509	4805	297	79	+				hypothetical proteins			Eschericha phage vB_EcoM_WFC (MK373777.1)	0.78	98.59%	2e-62
vB_Eco4M-7_16	4802	5221	420	140	+				hypothetical proteins			Escherichia phage Mansfield (MK903282.1)	1	86.62%	2e-82
vB_Eco4M-7_17	5221	5754	534	178	+				hypothetical proteins			Eschericha phage vB_EcoM_WFC (MK373777.1)	0.99	96.02%	8e-123
vB_Eco4M-7_18	6607	7080	474	158	+				hypothetical proteins			Eschericha phage vB_EcoM_WFC (MK373777.1)	1	99.36%	3e-113
vB_Eco4M-7_19	7509	8135	627	209	-				hypothetical proteins			Escherichia phage ECML-117 (NC_025441.1)	1	96.15%	2e-143
vB_Eco4M-7_20	8361	8663	303	101	+				hypothetical proteins			Escherichia phage Mansfield (MK903282.1)	0.67	95.00%	1e-58
vB_Eco4M-7_21	8771	9061	291	97	+				hypothetical proteins			Escherichia phage ECML-117 (NC_025441.1)	1	96.52%	2e-54
vB_Eco4M-7_22	9073	9282	210	70	+				hypothetical proteins			Escherichia phage ECML-117 (NC_025441.1)	1	1	5e-43
vB_Eco4M-7_23	9988	10386	399	133	-				hypothetical proteins			Eschericha phage vB_EcoM_WFC (MK373777.1)	1	89.39%	1e-77
vB_Eco4M-7_24	10462	10668	207	69	-				hypothetical proteins			Escherichia phage Mansfield (MK903282.1)	0.94	96.55%	4e-09
vB_Eco4M-7_25	10719	11114	396	132	-				hypothetical proteins			Eschericha phage vB_EcoM_WFC (MK373777.1)	1	97.71%	3e-88
vB_Eco4M-7_26	11209	11496	288	96	-				hypothetical proteins			Eschericha phage vB_EcoM_WFC (MK373777.1)	0.94	64.44%	3e-36
vB_Eco4M-7_27	11578	13917	2340	780	-	tail fiber protein	Peptidase_S74	pfam13884	chaperone of endosialidase	11758-11907	2.46e-08	Escherichia phage ECML-117 (NC_025441.1)	1	79.31%	0.0
vB_Eco4M-7_28	13956	14297	342	114	-				hypothetical proteins			Escherichia phage vB_EcoM-Ro157lw (MH051335.1)	1	99.12%	3e-76
vB_Eco4M-7_29	14493	14726	234	78	-				hypothetical proteins			Escherichia phage Mansfield (MK903282.1)	1	88.31%	7e-41
vB_Eco4M-7_30	14716	14937	222	74	-				hypothetical proteins			Eschericha phage vB_EcoM_WFC (MK373777.1)	1	98.63%	2e-46
vB_Eco4M-7_31	14937	15152	216	72	-				hypothetical proteins			Eschericha phage vB_EcoM_WFH (MK373776.1)	1	98.59%	4e-43
vB_Eco4M-7_32	15241	15471	231	77	-				hypothetical proteins			Escherichia phage Mansfield (MK903282.1)	1	92.11%	2e-42
vB_Eco4M-7_33	15589	17049	1461	487	+	terminase large subunit	Terminase_3 super family	cI12054	terminase large subunit	15664-16239	7.62e-31	Escherichia phage ECML-117 (NC_025441.1)	1	98.56%	0.0
vB_Eco4M-7_34	17053	17292	240	80	-				hypothetical proteins			Escherichia phage ECML-117 (NC_025441.1)	1	97.47%	8e-47
vB_Eco4M-7_35	17289	17705	417	139	-				hypothetical proteins			Eschericha phage vB_EcoM_WFC (MK373777.1)	0.99	99.28%	6e-97
vB_Eco4M-7_36	17868	20243	2376	792	+	portal protein	DUF1073	pfam06381	portal protein	18243-19274	1.02e-90	Escherichia phage Mansfield (MK903282.1)	1	98.99%	0.0
vB_Eco4M-7_37	20245	21096	852	284	+	minor capsid protein	COG2369 super family	cI26983	minor capsid protein	20635-21093	4.70e-4	Escherichia phage ECML-117 (NC_025441.1)	1	98.59%	0.0
vB_Eco4M-7_38	21104	22024	921	307	+				hypothetical proteins			Eschericha phage vB_EcoM_WFC (MK373777.1)	1	97.71%	0.0
vB_Eco4M-7_39	22035	22172	138	46	+				hypothetical proteins			Escherichia phage ECML-117 (NC_025441.1)	1	1	1e-23
vB_Eco4M-7_40	22594	24006	1413	471	+		DUF2213 super family	cI19842	capsid maturation protease	22606-23115	7.39e-43	Eschericha phage vB_EcoM_WFC (MK373777.1)	1	99.79%	0.0
vB_Eco4M-7_41	24009	24626	618	206	+				hypothetical proteins			Eschericha phage vB_EcoM_WFC (MK373777.1)	1	1	1e-144
vB_Eco4M-7_42	24641	25780	1140	380	+	capsid and scaffold protein	DUF2184 super family	cI21556	capsid and scaffold protein	25034-25774	3.93e-11	Escherichia phage ECML-117 (NC_025441.1)	1	99.74%	0.0
vB_Eco4M-7_43	25896	26360	465	155	+				hypothetical proteins			Escherichia phage Mansfield (MK903282.1)	1	98.70%	2e-108
vB_Eco4M-7_44	26375	26830	456	152	+		DUF4054	pfam13262	head-to-tail connector complex protein	26396-26731	9.70e-14	Eschericha phage vB_EcoM_WFC (MK373777.1)	1	1	2e-107
vB_Eco4M-7_45	26827	27213	387	129	+		PHA02310 super family	cI10419	head-tail connector protein	26833-27186	5.57e-38	Escherichia phage FEC19 (MH816966.1)	1	98.44%	1e-88
vB_Eco4M-7_46	27221	27796	576	192	+				hypothetical proteins			Eschericha phage vB_EcoM_WFC (MK373777.1)	1	99.48%	3e-138
vB_Eco4M-7_47	27798	28283	486	162	+				hypothetical proteins			Escherichia phage FEC19 (MH816966.1)	1	99.38%	6e-114
vB_Eco4M-7_48	28296	29834	1539	513	+		DUF3383	pfam11863	tail sheath protein	28305-29816	9.12e-98	Escherichia phage Mansfield (MK903282.1)	1	98.24%	0.0
vB_Eco4M-7_49	29882	30349	468	156	+	tail fiber protein			tail fiber protein			Panteoa phage Kyle (MN038177.1)	1	72.90%	7e-66
vB_Eco4M-7_50	30349	30678	330	110	+				hypothetical proteins			Escherichia phage vB_EcoM-Ro157lw (MH051335.1)	1	99.08%	2e-74
vB_Eco4M-7_51	30675	31031	357	119	+	baseplate wedge protein			baseplate wedge protein			Escherichia phage ECML-117 (NC_025441.1)	1	98.31%	3e-78
vB_Eco4M-7_52	31031	31297	267	89	+	tail fiber protein			tail fiber protein			Escherichia phage ECML-117 (NC_025441.1)	1	83.36%	4e-45
vB_Eco4M-7_53	31300	31797	498	166	+				hypothetical proteins			Serratia phage MyoSmar	0.98	61.11%	2e-69
vB_Eco4M-7_54	31797	32330	534	178	+				hypothetical proteins			Escherichia phage Mansfield (MK903282.1)	1	98.31%	2e-123
vB_Eco4M-7_55	32330	32890	561	187	+	tail fiber protein			tail fiber protein			Eschericha phage vB_EcoM_WFC (MK373777.1)	1	99.46%	1e-127
vB_Eco4M-7_56	32892	33308	417	139	+				hypothetical proteins			Eschericha phage vB_EcoM_WFC (MK373777.1)	1	1	2e-97
vB_Eco4M-7_57	33312	35492	2181	727	+	soluble lytic murein transglycosylase	LT_GEWL_like	cd00254	lytic murein transglycosylase	34632-34928	9.44e-26	Eschericha phage vB_EcoM_WFC (MK373777.1)	1	99.31%	0.0
vB_Eco4M-7_58	35497	36369	873	291	+				hypothetical proteins			Eschericha phage vB_EcoM_WFC (MK373777.1)	0.96	99.64%	0.0
vB_Eco4M-7_59	36372	36893	522	174	+				hypothetical proteins			Eschericha phage vB_EcoM_WFC (MK373777.1)	0.99	99.42%	6e-122
vB_Eco4M-7_60	36954	37679	726	242	+	baseplate assembly protein	Phage_base_V super family	cI17812	baseplate assembly protein	36542-36841	7.52e-04	Eschericha phage vB_EcoM_WFC (MK373777.1)	1	99.59%	4e-173
vB_Eco4M-7_61	37676	38947	822	274	+		Baseplate_J super family	cI01294	baseplate J protein	37901-38428	1.77e-05	Eschericha phage vB_EcoM_WFC (MK373777.1)	1	98.91%	0.0
vB_Eco4M-7_62	38954	41692	2739	913	+		DUF2612 super family	cI12607	putative structural protein	38975-39439	2.07e-13	Escherichia phage ECML-117 (NC_025441.1)	1	1	0.0
vB_Eco4M-7_63	41703	43490	1788	596	+				tail fiber			Escherichia phage FEC19 (MH816966.1)	1	99.33%	0.0
vB_Eco4M-7_64	43499	44143	645	215	+	lytic enzyme	COG3179	COG3180	lytic enzyme	43586-44137	4.78e-42	Escherichia phage FEC19 (MH816966.1)	1	97.20%	2e-152
vB_Eco4M-7_65	44169	44381	213	71	-				hypothetical proteins			Escherichia phage FEC19 (MH816966.1)	1	1	5e-42
vB_Eco4M-7_66	44396	44938	543	181	-				hypothetical proteins			Escherichia phage FEC19 (MH816966.1)	1	99.44%	8e-130
vB_Eco4M-7_67	45115	46077	963	321	-	ATP-dependent DNA ligase	Adenylation_DNA_ligase_like superfamily	cI12015	ATP-dependent polynucleotide ligase	45481-45996	2.57e-03	Escherichia phage FEC19 (MH816966.1)	1	99.38%	0.0
vB_Eco4M-7_68	46080	46703	624	208	-	MazG-like nucleotide pyrophosphohydrolase	NTP-Ppase_u3	cd11540	MazG-like nucleotide pyrophosphohydrolase	46431-46685	3.33e-15	Escherichia phage FEC19 (MH816966.1)	1	1	2e-151
vB_Eco4M-7_69	46704	47219	516	172	-				hypothetical proteins			Escherichia phage ECML-117 (NC_025441.1)	0.99	98.82%	2e-118
vB_Eco4M-7_70	47277	48137	861	287	-				hypothetical proteins			Escherichia phage ECML-117 (NC_025441.1)	1	1	0.0
vB_Eco4M-7_71	48197	48754	378	126	-				hypothetical proteins			Escherichia phage ECML-117 (NC_025441.1)	1	1	4e-81
vB_Eco4M-7_72	48751	49014	264	88	-				hypothetical proteins			Escherichia phage Mansfield (MK903282.1)	1	97.70%	1e-54
vB_Eco4M-7_73	49089	50612	1524	508	-	DNA helicase	HepA	COG0553	DNA helicase	49092-50603	2.67e-26	Escherichia phage Mansfield (MK903282.1)	1	99.80%	0.0
vB_Eco4M-7_74	50609	51031	423	141	-				hypothetical proteins			Eschericha phage vB_EcoM_WFC (MK373777.1)	1	98.57%	1e-99
vB_Eco4M-7_75	51018	53915	2898	966	-	DNA polymerase III, alpha subunit	DnaE	COG0587	DNA polymerase III alpha subunit	51558-53915	2.92e-150	Eschericha phage vB_EcoM_WFC (MK373777.1)	1	99.59%	0.0
vB_Eco4M-7_76	53915	54457	543	181	-	DEDDH exonuclease	DEDDh	cd06127	DNA polymerase domain protein	53954-54439	4.52e-21	Eschericha phage vB_EcoM_WFH (MK373776.1)	1	99.44%	1e-127
vB_Eco4M-7_77	54512	55063	552	184	-				glyoxalase family protein			Escherichia phage Mansfield (MK903282.1)	1	95.63%	1e-134
vB_Eco4M-7_78	55160	55843	684	228	-	3-oxoacyl-(acyl-carrier-protein) reductase	SDR_c	cd05233	oxidoreductase	55172-55831	1.03e-28	Escherichia phage ECML-117 (NC_025441.1)	1	1	1e-169
vB_Eco4M-7_79	55911	56786	876	292	-		HAD_like super family	cI21460	polynucleotide kinase/phosphatase	56373-56756	4.24e-06	Escherichia phage ECML-117 (NC_025441.1)	1	94.16%	0.0
vB_Eco4M-7_80	56783	57586	804	268	-	thymidylate synthase	Thy1	pfam02511	FAD-dependent thymidylate synthase	56978-57439	9.57e-26	Eschericha phage vB_EcoM_WFC (MK373777.1)	1	1	0.0
vB_Eco4M-7_81	57600	58046	447	149	-				hypothetical proteins			Escherichia phage Mansfield (MK903282.1)	1	98.65%	3e-105
vB_Eco4M-7_82	58112	59101	990	330	-				UDP-galactopyranose mutase			Eschericha phage vB_EcoM_WFC (MK373777.1)	1	1	0.0
vB_Eco4M-7_83	59242	60081	840	280	-	TolA protein			TolA			Escherichia phage ECML-117 (NC_025441.1)	1	1	9e-176
vB_Eco4M-7_84	60241	61425	1185	395	-	RecD-like DNA helicase	RecD	COG0507	ATP-dependent exoDNAse alpha subunit	60247-61443	2.84e-30	Eschericha phage vB_EcoM_WFC (MK373777.1)	1	1	0.0
vB_Eco4M-7_85	61425	61751	327	109	-				hypothetical proteins			Eschericha phage vB_EcoM_WFC (MK373777.1)	1	1	7e-75
vB_Eco4M-7_86	61912	62994	1083	361	+		RepB_primase super family	cI25115	zinc independent RepB primase	61978-62877	7.16e-31	Eschericha phage vB_EcoM_WFC (MK373777.1)	1	99.72%	0.0
vB_Eco4M-7_87	63053	63199	147	49	+				hypothetical proteins			Eschericha phage vB_EcoM_WFC (MK373777.1)	1	97.92%	1e-24
vB_Eco4M-7_88	63202	63492	291	97	+				hypothetical proteins			Escherichia phage FEC19 (MH816966.1)	1	90.62%	1e-55
vB_Eco4M-7_89	63494	63757	264	88	+	hydrogenase nickel incorporation protein HypA			hydrogenase nickel incorporation protein HypA			Escherichia phage vB_EcoM-Ro157lw (MH051335.1)	1	95.40%	4e-56
vB_Eco4M-7_90	63877	64167	291	97	+				hypothetical proteins			Escherichia phage vB_EcoM-Ro157lw (MH051335.1)	1	93.75%	8e-59
vB_Eco4M-7_91	64304	65974	1671	557	+	DNA primase	VirE super family	COG5545	P-loop ATPase	64787-65380	1.97e-13	Eschericha phage vB_EcoM_WFC (MK373777.1)	1	99.64%	0.0
vB_Eco4M-7_92	65974	66621	648	216	+				hypothetical proteins			Escherichia phage FEC19 (MH816966.1)	1	96.74%	8e-156
vB_Eco4M-7_93	66661	66885	225	75	+				hypothetical proteins			Eschericha phage vB_EcoM_WFC (MK373777.1)	1	1	1e-47
vB_Eco4M-7_94	67057	67335	279	93	+				hypothetical proteins			Escherichia phage ECML-117 (NC_025441.1)	1	1	2e-62
vB_Eco4M-7_95	67343	67564	222	74	+				hypothetical proteins			Escherichia phage Mansfield (MK903282.1)	1	98.63%	4e-45
vB_Eco4M-7_96	67561	67716	156	52	+	potassium-transporting ATPase KdpC subunit			potassium-transporting ATPase KdpC subunit			Escherichia phage Mansfield (MK903282.1)	1	96.08%	1e-27
