# Supplementary material for: Characterization of a bacteriophage, vB_Eco4M-7, that effectively infects many Escherichia coli O157 strains
Source: Sci Rep. 2020 Feb 28;10:3743. doi: 10.1038/s41598-020-60568-4 (PMC7048862; doi:10.1038/s41598-020-60568-4)
Supplement: Supplementary file 3 — Supplementary Table S2. [file 41598_2020_60568_MOESM3_ESM.xlsx]

## Sheet: Title page
Supplementary information
Characterization of a bacteriophage, vB_Eco4M-7, that effectively infects many Escherichia coli O157 strains
Agnieszka Necel1, Sylwia Bloch2, Bożena Nejman-Faleńczyk1, Michał Grabski1, Gracja Topka1, Aleksandra Dydecka1, Katarzyna Kosznik-Kwaśnicka2, Łukasz Grabowski2, Agata Jurczak-Kurek3, Tomasz Wołkowicz4, Grzegorz Węgrzyn1, Alicja Węgrzyn2,*
1 Department of Molecular Biology, Faculty of Biology, University of Gdańsk, Wita Stwosza 59, 80-308 Gdańsk, Poland
2 Laboratory of Molecular Biology, Institute of Biochemistry and Biophysics, Polish Academy of Sciences, Kładki 24, 80-822 Gdańsk, Poland
3 Department of Molecular Evolution, Faculty of Biology, University of Gdańsk, Wita Stwosza 59, 80-308 Gdańsk, Poland
4 Department of Bacteriology and Biocontamination Control, National Institute of Public Health-National Institute of Hygiene, Chocimska 24, 00-791 Warsaw, Poland.

## Sheet: Eco4M-7_MS identification data
Accession	Description	Score	Coverage	# Proteins	# Unique Peptides	# Peptides	# PSMs	Area	# AAs	MW [kDa]	calc. pI
vB_Eco4M-7_27	vB_Eco4M-7_27	7387.37	80.23	1	34	34	2013	1.12024e+10	779	82.6924	5.2749
	A2	Sequence	# PSMs	# Proteins	# Protein Groups	Protein Group Accessions	Modifications	ΔCn	Area	q-Value	PEP	XCorr	Charge	MH+ [Da]	ΔM [ppm]	RT [min]	# Missed Cleavages
	High	ADWPELWAYAQMLSPIADADWLADPAK	30	1	1	vB_Eco4M-7_27		0	180954043	0	5.043e-09	8.59567	3	3044.46	2.85176	146.877	0
	High	SAFGFGQVADQSIVPTSMGGTGSADNAQAWLNIRPQGPTPLAGDPVNDYDAATK	14	1	1	vB_Eco4M-7_27		0	2609487104	0	1.118e-05	8.46364	5	5461.61	1.55839	107.707	0
	High	DDANEIRPNAFEGVWVIR	117	1	1	vB_Eco4M-7_27		0	503428912	0	1.045e-07	7.0239	3	2101.06	5.92446	115.046	0
	High	IDGLTSEQGAVISNGVQEWAFNQDGK	29	1	1	vB_Eco4M-7_27		0	1114229687	0	3.74e-06	6.95164	3	2763.33	4.07004	95.3984	0
	High	NNFEVALAQPTTTSDTTITIR	171	1	1	vB_Eco4M-7_27		0	1102958064	0	1.303e-08	6.86196	2	2293.18	4.32947	95.1366	0
	High	WVENLVNTGTVGPSMNGVMNYGVGDFHLR	1	1	1	vB_Eco4M-7_27		0	0	0	3.843e-08	6.83361	4	3163.51	0.997109	111.444	0
	High	ASGGFVAANTTWSVINGDAVKPATGTLVR	43	1	1	vB_Eco4M-7_27		0	238234920	0	2.78e-08	6.83161	3	2860.5	3.03098	141.917	0
	High	QSAAPNISGSPNVSMLTAFGTSGVTR	53	1	1	vB_Eco4M-7_27		0	8427028864	0	6.693e-08	6.7121	3	2550.27	2.8051	94.2371	0
	High	SVNTPGVAAALHHEAILALMDR	187	1	1	vB_Eco4M-7_27		0	918910919	0	3.481e-08	6.69194	3	2286.21	4.5098	132.886	0
	High	IQNYANVPEGNFVNSISGDWYSGSWILGGIR	20	1	1	vB_Eco4M-7_27		0	6.28906e+07	0	4.375e-07	6.45921	3	3413.65	-1.84098	124.629	0
	High	AQLNVYSGTGGAASYLFGSDGIAR	95	1	1	vB_Eco4M-7_27		0	2.33346e+09	0	8.356e-10	6.25477	2	2375.18	5.62556	95.2087	0
	High	SKDLVASPVNSVGVAAAENNAIR	111	1	1	vB_Eco4M-7_27		0	145200485	0	4.936e-09	6.21448	2	2282.22	2.98971	78.0874	1
	High	DLVASPVNSVGVAAAENNAIR	90	1	1	vB_Eco4M-7_27		0	1708860352	0	9.017e-10	5.79637	2	2067.09	4.85894	79.2052	0
	High	IGTNIAYQAFLQAYGK	139	1	1	vB_Eco4M-7_27		0	136004984	0	1.974e-06	5.19308	2	1757.93	2.23086	113.529	0
	High	LVLPNSTSQIGTLRPDGTIFVDAYIR	112	1	1	vB_Eco4M-7_27		0	4.17307e+08	0	2.302e-05	4.5636	4	2846.56	7.53592	124.248	0
	High	DFPEAVSETQSSPVTLR	33	1	1	vB_Eco4M-7_27		0	4945773308	0	2.503e-07	4.49832	2	1862.92	4.91567	71.0016	0
	High	AYIQPYEVVSDGQLLNR	82	1	1	vB_Eco4M-7_27		0	323058384	0	2.621e-06	4.481	3	1965.02	6.7001	89.7748	0
	High	QSAAPNISGSPNVSmLTAFGTSGVTR	3	1	1	vB_Eco4M-7_27	M15(Oxidation)	0	9.23024e+06	0	1.991e-05	4.30353	3	2566.26	2.89018	79.9549	0
	High	SVNTPGVAAALHHEAILALmDR	2	1	1	vB_Eco4M-7_27	M20(Oxidation)	0	1.48175e+07	0	2.885e-05	4.16377	4	2302.2	1.08744	114.615	0
	High	GVAWTLETNGSVGFGFIAQDVEK	9	1	1	vB_Eco4M-7_27		0	17892564	0	0.0002696	3.90511	3	2425.19	-5.14067	142.132	0
	High	IEVLEAEIAALK	223	1	1	vB_Eco4M-7_27		0	3.23717e+08	0	3.211e-05	3.82206	3	1298.76	3.56019	99.5918	0
	High	TTAATLTGTVR	158	1	1	vB_Eco4M-7_27		0	5.8101e+09	0	0.0001103	3.4269	2	1091.61	6.55654	91.8283	0
	High	NGVQAGSIPGLFGR	6	1	1	vB_Eco4M-7_27		0	0	0	2.177e-05	3.28894	2	1372.74	4.58809	80.3668	0
	High	GTSDGYYVDVNFDASLSNGAYGR	5	1	1	vB_Eco4M-7_27		0	0	0	0.001179	3.21357	2	2428.08	3.63786	142.005	0
	High	AWAAGDMLSIR	89	1	1	vB_Eco4M-7_27		0	756049344	0	9.271e-05	2.97911	2	1190.6	3.54574	100.612	0
	High	YTPYWINTVYQR	46	1	1	vB_Eco4M-7_27		0	139098836	0	0.0001383	2.96529	3	1603.8	3.31535	91.9775	0
	High	SGSGFPTLGANER	24	1	1	vB_Eco4M-7_27		0	1.6957e+10	0	1.985e-05	2.84624	2	1292.63	4.87283	59.8124	0
	High	YSLGNGTTTFR	2	1	1	vB_Eco4M-7_27		0	980360289	0	1.727e-05	2.79605	2	1216.6	4.74825	58.9135	0
	High	GDGGVSSNDGR	21	1	1	vB_Eco4M-7_27		0	1.5831e+08	0	4.015e-05	2.68844	2	1020.44	4.82359	21.1196	0
	High	DGSTLDNIK	13	1	1	vB_Eco4M-7_27		0	846804408	0	0.001441	2.45194	2	962.482	3.58151	42.6762	0
	High	ITDPLVK	33	1	1	vB_Eco4M-7_27		0	8126592464	0	0.00158	2.34666	2	785.481	5.23407	61.0335	0
	High	SSTTALDR	15	1	1	vB_Eco4M-7_27		0	8.01867e+08	0	0.0005843	2.24386	2	850.43	4.56849	33.7907	0
	High	GYGAFEPK	33	1	1	vB_Eco4M-7_27		0	8223085837	0	0.003288	1.76265	2	868.424	4.20334	51.6616	0
	High	ADWPELWAYAQmLSPIADADWLADPAK	1	1	1	vB_Eco4M-7_27	M12(Oxidation)	0	12772145	0.001	0.04882	1.15729	2	3060.45	1.81044	136.112	0
	High	AQEGTAAR	1	1	1	vB_Eco4M-7_27		0	651712	0.001	0.03213	1.03404	2	803.404	3.91317	5.93653	0
	High	YTPYWINTVYQRLYSVDISSWSDWVQVYNTQSVIPVANGGTGQTTIQGmK	1	1	1	vB_Eco4M-7_27	M49(Oxidation)	0	1.83022e+07	0.002	0.1035	1.64896	4	5730.79	1.22124	108.198	1
	High	LYSVDISSWSDWVQVYNTQSVIPVANGGTGQTTIQGmK	1	1	1	vB_Eco4M-7_27	M37(Oxidation)	0	0	0.008	0.4932	0.0867772	4	4146.05	7.82875	180.044	0
vB_Eco4M-7_40	vB_Eco4M-7_40	5402.22	58.3	1	28	28	1574	3.24712e+10	470	51.0932	4.69092
	A2	Sequence	# PSMs	# Proteins	# Protein Groups	Protein Group Accessions	Modifications	ΔCn	Area	q-Value	PEP	XCorr	Charge	MH+ [Da]	ΔM [ppm]	RT [min]	# Missed Cleavages
	High	SLIPALEQFLNEESTEAAHQDEVEVK	265	1	1	vB_Eco4M-7_40		0	1.50903e+10	0	4.53e-10	8.18076	3	2926.44	1.71896	121.341	0
	High	AEAEETPEGEEKFEVETESNAGGELPQLISQIEALIAK	153	1	1	vB_Eco4M-7_40		0	3944839930	0	1.959e-08	7.49802	3	4086.02	6.0817	161.311	1
	High	FEVETESNAGGELPQLISQIEALIAK	234	1	1	vB_Eco4M-7_40		0	24095683584	0	2.818e-10	7.13145	2	2786.45	2.93486	141.467	0
	High	VYRPESAVKDPEAIDSFK	142	1	1	vB_Eco4M-7_40		0	70327093	0	2.991e-06	5.60929	4	2051.05	4.08856	126.005	1
	High	NGFLTIMGcPISSFGIFDYSAGQVGLDGDPNR	1	1	1	vB_Eco4M-7_40	C9(Carbamidomethyl)	0	0	0	4.183e-05	4.97125	3	3405.61	6.69708	131.747	0
	High	AEDVSPcDKAEDVVSGLQNSNVK	7	1	1	vB_Eco4M-7_40	C7(Carbamidomethyl)	0	44336190	0	1.001e-05	4.62328	3	2461.17	6.36242	72.4378	1
	High	DSTENREEVMVDPEVK	215	1	1	vB_Eco4M-7_40		0	5.07735e+08	0	9.379e-06	4.18099	2	1876.87	3.78363	72.3462	1
	High	SLIPALEQFLNEESTEAAHQDEVEVKAEEKDSTENR	4	1	1	vB_Eco4M-7_40		0	1.16702e+08	0	0.0003704	4.17564	4	4085.96	4.63859	140.624	2
	High	GGAVGDEEEVEAEVKDEEVEVK	7	1	1	vB_Eco4M-7_40		0	0	0	3.169e-05	4.17142	3	2346.11	9.54504	88.645	1
	High	GASVEKDDKPTK	134	1	1	vB_Eco4M-7_40		0	4.50394e+09	0	4.824e-05	3.9943	2	1274.67	6.41455	42.1648	1
	High	VDLSLGYDcEFIIQSGEFDGQPYEVVQTTLR	11	1	1	vB_Eco4M-7_40	C9(Carbamidomethyl)	0	31245508	0	8.081e-05	3.41277	3	3578.72	5.72625	161.979	0
	High	AEDVVSGLQNSNVK	22	1	1	vB_Eco4M-7_40		0	5033527080	0	4.978e-06	3.32005	2	1459.74	3.78765	55.6894	0
	High	AEEKDSTENREEVMVDPEVK	2	1	1	vB_Eco4M-7_40		0	1.70476e+07	0	9.239e-05	3.28911	4	2334.09	4.75473	95.3555	2
	High	GNHIALVDVGR	87	1	1	vB_Eco4M-7_40		0	526047291	0	0.0002794	3.16575	3	1150.64	4.3182	73.7513	0
	High	AEAEETPEGEEK	71	1	1	vB_Eco4M-7_40		0	1.38117e+10	0	3.416e-05	3.03131	2	1318.57	5.40856	37.2776	0
	High	VYRPESAVK	36	1	1	vB_Eco4M-7_40		0	3.92568e+08	0	0.0009332	2.97613	2	1048.58	3.88896	45.4777	0
	High	EEVmVDPEVK	43	1	1	vB_Eco4M-7_40	M4(Oxidation)	0	9459238272	0	0.0004633	2.9333	2	1190.56	0.884471	59.3315	0
	High	LKGGAVGDEEEVEAEVKDEEVEVK	2	1	1	vB_Eco4M-7_40		0	7.80252e+06	0	0.0002811	2.83693	4	2587.28	5.03153	181.223	2
	High	cVDGAEFDVVDNYLR	1	1	1	vB_Eco4M-7_40	C1(Carbamidomethyl)	0	0	0	8.661e-06	2.82542	2	1771.8	3.54	93.2501	0
	High	DPEAIDSFK	25	1	1	vB_Eco4M-7_40		0	4.38676e+09	0	0.0002737	2.75366	2	1021.49	4.86913	60.4227	0
	High	EEVMVDPEVK	24	1	1	vB_Eco4M-7_40		0	58227640344	0	0.0008906	2.6147	2	1174.57	4.67362	58.8503	0
	High	AEDVSPcDK	20	1	1	vB_Eco4M-7_40	C7(Carbamidomethyl)	0	1.51941e+08	0	0.0001969	2.45797	2	1020.44	4.64494	28.2804	0
	High	DNAVEQLK	16	1	1	vB_Eco4M-7_40		0	262767531	0	0.001746	2.38939	2	916.473	-0.914906	37.2037	0
	High	KNSLYQR	1	1	1	vB_Eco4M-7_40		0	25888285	0	0.0008631	1.76504	2	908.499	4.02909	22.599	1
	High	DDKPTK	45	1	1	vB_Eco4M-7_40		0	4.61814e+08	0	0.002819	1.73185	2	703.365	3.95877	9.52731	0
	High	ARDNAVEQLK	2	1	1	vB_Eco4M-7_40		0	0	0.001	0.0633	2.14617	3	1143.62	5.12983	50.7822	1
	High	AEEKDSTENR	1	1	1	vB_Eco4M-7_40		0	1.74953e+06	0.001	0.004326	1.44485	3	1178.53	3.29261	9.28142	1
	High	GVEHGQK	1	1	1	vB_Eco4M-7_40		0	1.1982e+07	0.002	0.1613	1.09339	2	754.387	3.64427	9.19225	0
	High	DSTENREEVmVDPEVK	1	1	1	vB_Eco4M-7_40	M10(Oxidation)	0	0	0.002	0.1606	0.98274	2	1892.86	4.24542	52.7634	1
	High	DSTENR	1	1	1	vB_Eco4M-7_40		0	1.50535e+07	0.003	0.1924	0.867534	2	721.314	3.37426	8.70959	0
vB_Eco4M-7_38	vB_Eco4M-7_38	3353.7	72.88	1	8	8	775	3.58156e+10	306	30.879	4.97021
	A2	Sequence	# PSMs	# Proteins	# Protein Groups	Protein Group Accessions	Modifications	ΔCn	Area	q-Value	PEP	XCorr	Charge	MH+ [Da]	ΔM [ppm]	RT [min]	# Missed Cleavages
	High	VGTTLSIDGSGVLNAAESTVQNATNSVSNPPTTLVNLATLNLPAGK	15	1	1	vB_Eco4M-7_38		0	319572608	0	7.828e-09	8.67038	4	4507.39	8.31261	120.249	0
	High	IGSGISVAGDGTISVTQYSLPIASASTLGGVK	109	1	1	vB_Eco4M-7_38		0	1.81363e+08	0	1.767e-08	7.65413	3	3006.62	6.37766	110.618	0
	High	IITLAAPGDVYLNYQcTDALTSTVHGQITAIK	100	1	1	vB_Eco4M-7_38	C16(Carbamidomethyl)	0	306935806	0	1.539e-09	7.61881	3	3447.81	8.59672	140.726	0
	High	NLIVPLSPPLASGYNSVGQFFMIGNDGDSTSKPNLTLSVPK	55	1	1	vB_Eco4M-7_38		0	663150080	0	1.418e-06	6.81772	4	4275.22	3.4369	117.822	0
	High	WLVTASQLTVATAGIQANTGITAK	137	1	1	vB_Eco4M-7_38		0	1.10634e+08	0	2.701e-08	6.58112	3	2415.34	6.268	141.431	0
	High	LSTSDSDITDDAFTMSAGIR	258	1	1	vB_Eco4M-7_38		0	208294552	0	3.938e-08	5.86667	2	2102.96	4.70094	101.395	0
	High	SSDNQYTLPAATDSVLGGVK	61	1	1	vB_Eco4M-7_38		0	73211182016	0	4.512e-06	4.95572	2	2023.01	4.36982	78.8357	0
	High	LSTSDSDITDDAFTmSAGIR	2	1	1	vB_Eco4M-7_38	M15(Oxidation)	0	1.98527e+07	0	0.0004533	2.54134	2	2118.95	1.53479	73.0506	0
	High	FGGNIPTK	38	1	1	vB_Eco4M-7_38		0	33572519952	0	0.0002701	2.38014	2	833.456	5.1567	48.5751	0
vB_Eco4M-7_52	vB_Eco4M-7_52	2928.8	64.77	1	10	10	1123	10160289181	88	9.82695	4.81787
	A2	Sequence	# PSMs	# Proteins	# Protein Groups	Protein Group Accessions	Modifications	ΔCn	Area	q-Value	PEP	XCorr	Charge	MH+ [Da]	ΔM [ppm]	RT [min]	# Missed Cleavages
	High	GLSYKDEILAAVK	462	1	1	vB_Eco4M-7_52		0	1.74885e+09	0	9.318e-07	5.08034	2	1406.8	4.92235	128.917	1
	High	LDFDSMSVSELK	225	1	1	vB_Eco4M-7_52		0	2111092332	0	8.105e-05	3.67342	2	1370.65	1.63606	142.423	0
	High	KVEPVTEIK	132	1	1	vB_Eco4M-7_52		0	3644835074	0	0.0001986	3.05625	2	1042.62	4.53172	88.3752	1
	High	FEDASELFNKK	69	1	1	vB_Eco4M-7_52		0	0	0	0.0001022	2.88916	2	1327.66	5.85302	73.5119	1
	High	KVEPVTEIKEQVEEK	1	1	1	vB_Eco4M-7_52		0	2.07839e+07	0	0.0001973	2.87581	3	1784.98	7.57598	181.526	2
	High	FEDASELFNK	37	1	1	vB_Eco4M-7_52		0	0	0	0.0005509	2.83164	2	1199.56	4.23869	70.9828	0
	High	LDFDSmSVSELK	32	1	1	vB_Eco4M-7_52	M6(Oxidation)	0	16177970	0	0.0001228	2.54632	2	1386.65	3.69971	84.6008	0
	High	ENGIDIK	14	1	1	vB_Eco4M-7_52		0	1258674611	0	0.00137	2.08761	2	788.419	5.80895	42.7802	0
	High	DEILAAVK	71	1	1	vB_Eco4M-7_52		0	14973479213	0	0.002451	2.03693	2	858.497	4.39548	83.2311	0
	High	VEPVTEIK	30	1	1	vB_Eco4M-7_52		0	11862553256	0	0.002892	1.46586	2	914.522	3.36372	52.6346	0
	High	EQVEEK	50	1	1	vB_Eco4M-7_52		0	1.01593e+09	0.001	0.0265	1.71438	2	761.37	3.75463	25.3337	0
vB_Eco4M-7_41	vB_Eco4M-7_41	2231.54	37.56	1	6	6	603	1.06285e+11	205	21.4047	5.47803
	A2	Sequence	# PSMs	# Proteins	# Protein Groups	Protein Group Accessions	Modifications	ΔCn	Area	q-Value	PEP	XCorr	Charge	MH+ [Da]	ΔM [ppm]	RT [min]	# Missed Cleavages
	High	TLGAQDFEVELGGTNYYGILGNSK	306	1	1	vB_Eco4M-7_41		0	974354320	0	1.045e-09	7.05833	2	2546.25	5.07905	104.038	0
	High	IVSANDGANVNAISR	138	1	1	vB_Eco4M-7_41		0	259571412916	0	2.829e-05	3.95269	2	1500.77	-3.43916	82.8559	0
	High	ADVSLMGTGQTK	58	1	1	vB_Eco4M-7_41		0	58310219204	0	7.556e-05	3.3249	2	1207.6	4.56635	73.0795	0
	High	QYTTGFPGDIVR	66	1	1	vB_Eco4M-7_41		0	0	0	7.993e-05	3.31262	2	1353.69	5.1887	100.946	0
	High	ADVSLmGTGQTK	22	1	1	vB_Eco4M-7_41	M6(Oxidation)	0	2.23373e+07	0	6.549e-05	3.20867	2	1223.6	6.46763	42.2048	0
	High	MTFQTSVGR	7	1	1	vB_Eco4M-7_41		0	310939411	0	0.0005735	2.62681	2	1026.51	3.89352	54.2492	0
	High	QYTTGFPGDIVRDGPQR	6	1	1	vB_Eco4M-7_41		0	51419754	0.001	0.01273	2.70039	3	1906.94	0.782155	82.1601	1
vB_Eco4M-7_83	vB_Eco4M-7_83	1197.6	25.81	1	7	7	422	3.12581e+09	279	31.1117	9.62744
	A2	Sequence	# PSMs	# Proteins	# Protein Groups	Protein Group Accessions	Modifications	ΔCn	Area	q-Value	PEP	XCorr	Charge	MH+ [Da]	ΔM [ppm]	RT [min]	# Missed Cleavages
	High	EGEVGVAQSIDELGEK	92	1	1	vB_Eco4M-7_83		0	4597090992	0	2.303e-06	4.66923	2	1659.82	4.7908	79.3547	0
	High	LEEMGHIEFVDVESNDDAEDGDQAE	162	1	1	vB_Eco4M-7_83		0	68678626	0	0.002576	4.66552	3	2793.14	4.68584	95.21	0
	High	VKDQLFGASVR	135	1	1	vB_Eco4M-7_83		0	7.3438e+08	0	4.659e-05	3.58759	3	1219.69	4.65813	89.282	1
	High	DQLFGASVR	15	1	1	vB_Eco4M-7_83		0	4045965556	0	0.0005602	2.47845	2	992.518	1.98549	60.1055	0
	High	EGEVGVAQSIDELGEKVK	14	1	1	vB_Eco4M-7_83		0	0	0.002	0.09798	1.15743	3	1886.99	7.66846	102.264	1
	High	QAADEKAQKR	1	1	1	vB_Eco4M-7_83		0	0	0.004	0.2861	1.24884	3	1144.62	8.66199	61.2904	2
	High	EEKQAAAAER	3	1	1	vB_Eco4M-7_83		0	0	0.004	0.2904	0.849291	3	1102.55	1.06082	48.337	1
vB_Eco4M-7_36	vB_Eco4M-7_36	1112.31	34.26	1	20	20	559	1.98444e+09	791	88.687	5.17334
	A2	Sequence	# PSMs	# Proteins	# Protein Groups	Protein Group Accessions	Modifications	ΔCn	Area	q-Value	PEP	XCorr	Charge	MH+ [Da]	ΔM [ppm]	RT [min]	# Missed Cleavages
	High	LPEDTAEETPGMSPENMALLGK	9	1	1	vB_Eco4M-7_36		0	1.05781e+08	0	1.5e-06	4.87962	3	2330.1	5.04011	81.5401	0
	High	APVEINMDDTDDESSHQVDVLTQLK	4	1	1	vB_Eco4M-7_36		0	0	0	1.048e-06	4.693	3	2799.31	3.64267	87.5656	0
	High	GDcSQAYGALNNPTNSPK	11	1	1	vB_Eco4M-7_36	C3(Carbamidomethyl)	0	1037688859	0	8.854e-07	4.36746	2	1893.85	4.13149	49.8979	0
	High	GADGDEVDcFVGPNMK	10	1	1	vB_Eco4M-7_36	C9(Carbamidomethyl)	0	80755768	0	6.802e-06	4.09585	2	1710.72	5.84019	66.7581	0
	High	TQPEAEPAEMPPGDPLAPFER	13	1	1	vB_Eco4M-7_36		0	185038362	0	2.226e-06	3.92251	2	2279.07	2.77541	85.8656	0
	High	LHGMILGIENPR	135	1	1	vB_Eco4M-7_36		0	433612216	0	8.338e-06	3.71904	2	1349.74	3.34342	99.0348	0
	High	TLIDAGVISPDEER	15	1	1	vB_Eco4M-7_36		0	355326196	0	2.292e-06	3.45089	2	1514.77	2.94184	71.3954	0
	High	EGLEGIADYYLK	16	1	1	vB_Eco4M-7_36		0	2128564096	0	0.002819	3.14507	3	1370.69	4.25304	98.8193	0
	High	VFIINQNDNYSGEFDEHK	7	1	1	vB_Eco4M-7_36		0	0	0	8.287e-05	3.09046	3	2169	5.66816	88.9642	0
	High	SAGEVLQGK	9	1	1	vB_Eco4M-7_36		0	0	0	0.0009787	2.96501	2	888.482	3.6318	40.3709	0
	High	mPHHYGFIK	91	1	1	vB_Eco4M-7_36	M1(Oxidation)	0	26101051	0	0.0005163	2.87008	3	1145.56	4.50095	112.466	0
	High	TESNRPTFK	27	1	1	vB_Eco4M-7_36		0	39799216	0	0.002434	2.83866	3	1079.55	4.35061	47.9999	0
	High	cMLGFDSAEEAK	7	1	1	vB_Eco4M-7_36	C1(Carbamidomethyl)	0	219929984	0	7.991e-05	2.82212	2	1357.58	4.22335	66.0547	0
	High	MPHHYGFIK	172	1	1	vB_Eco4M-7_36		0	88889030	0	0.0006988	2.72541	3	1129.57	4.33166	123.551	0
	High	LHGmILGIENPR	5	1	1	vB_Eco4M-7_36	M4(Oxidation)	0	37072664	0	0.002579	2.32521	2	1365.74	5.23991	75.5141	0
	High	TGIMPEGAAR	7	1	1	vB_Eco4M-7_36		0	2210182432	0	0.0002892	2.07197	2	1002.51	5.48883	47.5942	0
	High	GNVVNLR	14	1	1	vB_Eco4M-7_36		0	1614584048	0	0.003596	1.89792	2	771.45	4.18007	46.8111	0
	High	AcSMVGR	2	1	1	vB_Eco4M-7_36	C2(Carbamidomethyl)	0	6.16733e+06	0.001	0.02524	1.35053	2	780.353	4.78827	34.9393	0
	High	NIFGIR	1	1	1	vB_Eco4M-7_36		0	0	0.001	0.01289	1.33603	2	719.423	3.79988	75.8486	0
	High	IYAAER	2	1	1	vB_Eco4M-7_36		0	1.87822e+07	0.001	0.005727	1.31342	2	722.387	5.37139	21.88	0
	High	EWLKGDcSQAYGALNNPTNSPK	1	1	1	vB_Eco4M-7_36	C7(Carbamidomethyl)	0	0	0.001	0.007537	0.557305	5	2450.15	3.45277	181.764	1
	High	VLGQKEEMDQFDINLSDFDSIIMNQYQLVAAIAK	1	1	1	vB_Eco4M-7_36		0	448179	0.008	0.4802	0.231555	6	3886.95	6.27304	181.888	1
vB_Eco4M-7_32	vB_Eco4M-7_32	1002.01	55.26	1	3	3	390	3.89868e+08	76	7.80711	4.64014
	A2	Sequence	# PSMs	# Proteins	# Protein Groups	Protein Group Accessions	Modifications	ΔCn	Area	q-Value	PEP	XCorr	Charge	MH+ [Da]	ΔM [ppm]	RT [min]	# Missed Cleavages
	High	LIGIAVNGTIEIPPGVEIFAK	32	1	1	vB_Eco4M-7_32		0	112396308	0	1.686e-06	5.17056	2	2151.26	6.80364	142.692	0
	High	GGAAEIcFEEK	220	1	1	vB_Eco4M-7_32	C7(Carbamidomethyl)	0	5.44578e+07	0	0.0002751	3.59508	2	1210.55	4.34091	130.06	0
	High	GSGTLIVSSH	138	1	1	vB_Eco4M-7_32		0	1.00275e+09	0	0.0004125	2.95836	2	957.506	6.65683	94.5904	0
vB_Eco4M-7_42	vB_Eco4M-7_42	936.284	54.88	1	15	15	333	4.38173e+08	379	41.6501	5.79541
	A2	Sequence	# PSMs	# Proteins	# Protein Groups	Protein Group Accessions	Modifications	ΔCn	Area	q-Value	PEP	XCorr	Charge	MH+ [Da]	ΔM [ppm]	RT [min]	# Missed Cleavages
	High	TFGFLNDPNLPAAMTSNTTSGWATATFQQVTADIR	2	1	1	vB_Eco4M-7_42		0	0	0	3.574e-07	6.23566	3	3744.82	6.07925	124.625	0
	High	SAPELNGALGSNPTFLNVAYLYADHIDSSIDGSSDDGSVFSQLVQTK	6	1	1	vB_Eco4M-7_42		0	0	0	0.0001026	5.51016	4	4900.35	1.71556	132.391	0
	High	SYVEDYANATAGVLLK	117	1	1	vB_Eco4M-7_42		0	1.59389e+08	0	1.903e-07	4.84243	2	1713.88	5.18835	140.042	0
	High	GEMGMAVGMLEEGR	85	1	1	vB_Eco4M-7_42		0	253970768	0	3.091e-06	4.31417	2	1466.65	3.64378	86.6447	0
	High	VDmTLALPTNSIDWLSNTTDFGISVR	20	1	1	vB_Eco4M-7_42	M3(Oxidation)	0	2.08484e+08	0	0.000262	4.22307	3	2882.45	7.97635	136.594	0
	High	VDMTLALPTNSIDWLSNTTDFGISVR	13	1	1	vB_Eco4M-7_42		0	55579690	0	6.777e-06	3.82684	3	2866.43	-0.311336	138.008	0
	High	VNSQDQIDPEK	12	1	1	vB_Eco4M-7_42		0	838986712	0	1.139e-06	2.99076	2	1272.61	5.3116	35.794	0
	High	FMTLGVEKR	7	1	1	vB_Eco4M-7_42		0	5.15951e+07	0	0.0002197	2.90426	3	1080.59	3.05888	66.2832	1
	High	DQIEHLNR	14	1	1	vB_Eco4M-7_42		0	4.50281e+07	0	0.0008841	2.40676	2	1024.52	2.44754	53.2187	0
	High	RPFAVVR	24	1	1	vB_Eco4M-7_42		0	0	0	0.003014	2.19181	2	844.519	4.06388	72.7105	0
	High	GEMGMAVGmLEEGR	1	1	1	vB_Eco4M-7_42	M9(Oxidation)	0	34559438	0	0.001648	2.102	2	1482.65	5.96382	69.1916	0
	High	ISQTHSR	6	1	1	vB_Eco4M-7_42		0	2.21561e+08	0	0.0005163	1.86862	2	828.436	3.94978	28.3615	0
	High	FMTLGVEK	9	1	1	vB_Eco4M-7_42		0	0	0	0.002769	1.74792	2	924.49	4.53072	64.4634	0
	High	FmTLGVEK	1	1	1	vB_Eco4M-7_42	M2(Oxidation)	0	0	0.001	0.006843	1.99517	2	940.484	3.56539	55.1405	0
	High	DWITQTYPK	13	1	1	vB_Eco4M-7_42		0	0	0.001	0.008777	1.93396	2	1151.58	4.33431	70.3937	0
	High	LNSAETKR	1	1	1	vB_Eco4M-7_42		0	2.25124e+07	0.001	0.007681	1.80745	2	918.505	5.04096	12.015	1
	High	LNSAETK	1	1	1	vB_Eco4M-7_42		0	4.56231e+07	0.001	0.02007	1.45469	2	762.403	4.9323	11.6739	0
	High	QQAAVSLEIMR	1	1	1	vB_Eco4M-7_42		0	0	0.006	0.3876	1.05561	3	1245.66	-2.25338	62.1636	0
vB_Eco4M-7_48	vB_Eco4M-7_48	891.459	33.59	1	12	12	358	2.37405e+09	512	54.8361	4.71631
	A2	Sequence	# PSMs	# Proteins	# Protein Groups	Protein Group Accessions	Modifications	ΔCn	Area	q-Value	PEP	XCorr	Charge	MH+ [Da]	ΔM [ppm]	RT [min]	# Missed Cleavages
	High	ANYIGATQQAGQTLAFFQR	45	1	1	vB_Eco4M-7_48		0	1947530803	0	1.307e-08	5.53514	2	2085.06	4.93018	89.728	0
	High	VVSTAIPAMVIGDTEPK	30	1	1	vB_Eco4M-7_48		0	1593293784	0	1.309e-05	4.47464	2	1727.93	3.71584	81.4121	0
	High	SAITSQLFSMFLDLGR	4	1	1	vB_Eco4M-7_48		0	4.90095e+07	0	4.141e-08	4.42718	2	1785.93	5.52886	141.098	0
	High	IVSGVGAGAAVAVR	101	1	1	vB_Eco4M-7_48		0	5.50214e+07	0	1.979e-05	3.73953	2	1226.73	5.75025	112.488	0
	High	QYITQTSGDNTAWR	12	1	1	vB_Eco4M-7_48		0	521926228	0	4.59e-06	3.73754	2	1640.77	3.14527	57.5864	0
	High	QINSPDSISFSR	21	1	1	vB_Eco4M-7_48		0	3581323536	0	1.891e-05	3.09705	2	1350.67	4.49757	60.2313	0
	High	GYSGVGMMIR	33	1	1	vB_Eco4M-7_48		0	159150612	0	0.0004144	2.98791	2	1070.52	4.71568	70.6671	0
	High	AALYFGFISK	58	1	1	vB_Eco4M-7_48		0	130035528	0	0.0007782	2.85984	2	1116.61	3.57265	111.107	0
	High	VVSTAIPAmVIGDTEPK	5	1	1	vB_Eco4M-7_48	M9(Oxidation)	0	100265865	0	0.0006736	2.61397	2	1743.93	3.6577	71.3059	0
	High	NVTVSTDSR	41	1	1	vB_Eco4M-7_48		0	3.48414e+08	0	0.0004041	2.0878	2	978.489	3.8599	38.2507	0
	High	MISQSR	3	1	1	vB_Eco4M-7_48		0	7.21467e+07	0.001	0.009906	1.53178	2	721.37	4.68988	15.9151	0
	High	ANYIGATQQAGQTLAFFQRGVLmGGSTAAVDmNTYANEmWLKSAITSQLFSMFLDLGR	2	1	1	vB_Eco4M-7_48	M23(Oxidation); M32(Oxidation); M39(Oxidation)	0	0	0.002	0.09218	0.160026	4	6340.08	2.36406	129.957	2
	High	QVETIGYWLTVDFDTETTSDNR	1	1	1	vB_Eco4M-7_48		0	0	0.004	0.257	1.05589	3	2590.22	9.4374	89.1509	0
	High	GYSGVGmMIR	2	1	1	vB_Eco4M-7_48	M7(Oxidation)	0	1.22947e+07	0.006	0.405	0.968731	2	1086.51	5.16939	58.2745	0
vB_Eco4M-7_63	vB_Eco4M-7_63	890.915	34.62	1	13	13	250	3.95057e+09	595	63.383	6.22705
	A2	Sequence	# PSMs	# Proteins	# Protein Groups	Protein Group Accessions	Modifications	ΔCn	Area	q-Value	PEP	XCorr	Charge	MH+ [Da]	ΔM [ppm]	RT [min]	# Missed Cleavages
	High	LLQAFGAAQIGVDASEPQQFVTK	13	1	1	vB_Eco4M-7_63		0	21476089	0	3.555e-06	5.53972	3	2418.27	-0.487274	100.239	0
	High	GAQDIILTVPAGYSWPPSAGSR	34	1	1	vB_Eco4M-7_63		0	5.76231e+08	0	9.047e-07	5.38396	3	2243.16	5.46541	97.3079	0
	High	LTIVNDVTTTGPVTVTIGANK	35	1	1	vB_Eco4M-7_63		0	9.82629e+07	0	4.893e-07	4.96954	2	2114.18	3.3661	89.2788	0
	High	IFQSAVDGNTSAVPANGETESWQELTLPSEAR	5	1	1	vB_Eco4M-7_63		0	0	0	6.168e-07	4.86814	3	3404.64	4.94769	90.571	0
	High	NAIVVSNSGTPSAPEWR	12	1	1	vB_Eco4M-7_63		0	8626556878	0	1.787e-07	4.40419	2	1784.9	3.46239	68.4547	0
	High	YIPMPAGGDAQNPYFVR	24	1	1	vB_Eco4M-7_63		0	455353596	0	1.514e-05	4.2421	3	1895.92	3.39216	80.7412	0
	High	GYTPDYALALEAGNVAAK	43	1	1	vB_Eco4M-7_63		0	203784331	0	1.652e-05	3.98406	2	1823.92	3.70664	83.9278	0
	High	LITMGDVFEVGETR	56	1	1	vB_Eco4M-7_63		0	32697038	0	1.307e-05	3.93631	2	1566.79	5.18138	99.3658	0
	High	YGVYDGTHNNFGSR	4	1	1	vB_Eco4M-7_63		0	0	0	1.371e-05	3.72148	3	1586.7	4.2282	68.8199	0
	High	FLTNGTNPNTK	4	1	1	vB_Eco4M-7_63		0	60162872	0	0.0005198	2.32699	2	1206.61	2.53286	42.4564	0
	High	LPDNMVIR	8	1	1	vB_Eco4M-7_63		0	1647996985	0	0.00018	1.96673	2	957.525	6.23845	62.0663	0
	High	QLDALAAK	10	1	1	vB_Eco4M-7_63		0	1.57714e+09	0	0.003687	1.95817	2	829.482	4.77019	47.3919	0
	High	RQLDALAAK	2	1	1	vB_Eco4M-7_63		0	2.06955e+07	0.001	0.004122	2.32996	2	985.584	5.08291	53.6835	1
vB_Eco4M-7_60	vB_Eco4M-7_60	774.197	79.25	1	12	12	258	1.4278e+10	241	25.4481	5.64307
	A2	Sequence	# PSMs	# Proteins	# Protein Groups	Protein Group Accessions	Modifications	ΔCn	Area	q-Value	PEP	XCorr	Charge	MH+ [Da]	ΔM [ppm]	RT [min]	# Missed Cleavages
	High	EGTTATLPTGTTIGGTNVSTHGHIGNGPGNR	27	1	1	vB_Eco4M-7_60		0	24182248	0	7.363e-06	5.7288	4	2975.47	5.7417	72.6621	0
	High	YTISGEDAGSMVIQSLSGAVR	28	1	1	vB_Eco4M-7_60		0	226991776	0	1.685e-07	5.23589	2	2141.06	4.1422	102.605	0
	High	IALSDDSINITASAGVNVK	30	1	1	vB_Eco4M-7_60		0	4.8537e+07	0	9.803e-08	4.95296	2	1888.01	5.72974	141.554	0
	High	YTTDGMIPAQVISYDR	30	1	1	vB_Eco4M-7_60		0	17514893	0	2.306e-06	4.15436	2	1829.88	5.30155	86.8122	0
	High	QNLAVIKPVIHFVSLDDKPVER	9	1	1	vB_Eco4M-7_60		0	1.07329e+07	0	3.176e-05	3.69013	5	2517.43	6.1462	181.397	0
	High	SSMFAALQGMLDR	26	1	1	vB_Eco4M-7_60		0	5.29543e+09	0	2.357e-06	3.65806	2	1426.69	4.18483	111.12	0
	High	TFADGLFIPDVFR	45	1	1	vB_Eco4M-7_60		0	19130655100	0	1.467e-05	3.50743	2	1497.78	5.05835	124.576	0
	High	LTQLTSPNQTDK	31	1	1	vB_Eco4M-7_60		0	18407993276	0	3.684e-05	3.48785	2	1345.7	3.73186	40.3971	0
	High	SSmFAALQGMLDR	15	1	1	vB_Eco4M-7_60	M3(Oxidation)	0	111189247	0	0.0003033	3.44345	2	1442.68	5.63238	92.4812	0
	High	KQNLAVIKPVIHFVSLDDKPVER	1	1	1	vB_Eco4M-7_60		0	5.07147e+06	0	6.259e-06	3.14458	5	2645.53	7.79836	181.622	1
	High	ATFNGGIEGK	8	1	1	vB_Eco4M-7_60		0	224195624	0	0.0006942	2.19376	2	993.503	3.44666	43.9311	0
	High	YTTDGmIPAQVISYDR	3	1	1	vB_Eco4M-7_60	M6(Oxidation)	0	2.80674e+07	0	0.001333	1.86817	2	1845.88	7.28294	70.577	0
	High	ELSTFLEELKPTAPTNGR	4	1	1	vB_Eco4M-7_60		0	0	0.001	0.05246	2.25126	3	2003.05	1.75557	112.69	0
	High	TPITTIDQQLIVNGK	1	1	1	vB_Eco4M-7_60		0	0	0.001	0.05481	1.58797	2	1640.93	4.96544	101.895	0
vB_Eco4M-7_77	vB_Eco4M-7_77	718.367	49.73	1	8	8	207	2.74628e+09	183	20.7922	4.90674
	A2	Sequence	# PSMs	# Proteins	# Protein Groups	Protein Group Accessions	Modifications	ΔCn	Area	q-Value	PEP	XCorr	Charge	MH+ [Da]	ΔM [ppm]	RT [min]	# Missed Cleavages
	High	FFSEEGIQVAQEVVTDSHTNPNIAGQR	110	1	1	vB_Eco4M-7_77		0	187553740	0	3.088e-10	7.12484	3	2973.46	7.17751	104.282	0
	High	IGLTEWFHDHVVATGR	3	1	1	vB_Eco4M-7_77		0	9.87269e+06	0	4.872e-07	3.84752	3	1837.95	8.47415	181.382	0
	High	IEQIALSIPDAQR	39	1	1	vB_Eco4M-7_77		0	235079912	0	0.0001107	3.40726	2	1453.8	1.56758	79.173	0
	High	YNYVIFDTR	15	1	1	vB_Eco4M-7_77		0	881591736	0	0.0002113	2.50702	2	1190.59	4.88837	78.6812	0
	High	DDcTNEADLR	4	1	1	vB_Eco4M-7_77	C3(Carbamidomethyl)	0	3.25621e+08	0	0.0004334	2.45608	2	1208.49	4.48218	35.8123	0
	High	AQDFLAK	17	1	1	vB_Eco4M-7_77		0	1983587060	0	0.003038	2.08593	2	792.429	4.88415	50.2658	0
	High	VFEADDFK	16	1	1	vB_Eco4M-7_77		0	5.37366e+09	0	0.002916	1.77944	2	970.456	4.2937	63.1641	0
	High	RDDcTNEADLR	3	1	1	vB_Eco4M-7_77	C4(Carbamidomethyl)	0	1.87955e+07	0	0.003717	1.76067	2	1364.59	5.90391	46.259	1
vB_Eco4M-7_71	vB_Eco4M-7_71	623.324	48.11	1	6	6	173	7.23575e+08	185	20.6708	4.77979
	A2	Sequence	# PSMs	# Proteins	# Protein Groups	Protein Group Accessions	Modifications	ΔCn	Area	q-Value	PEP	XCorr	Charge	MH+ [Da]	ΔM [ppm]	RT [min]	# Missed Cleavages
	High	EQLEAGNPVSEDISVFEYK	43	1	1	vB_Eco4M-7_71		0	112436994	0	4.513e-08	5.58087	2	2154.03	3.70216	94.2892	0
	High	EEIEQAQEIVAALR	64	1	1	vB_Eco4M-7_71		0	158229720	0	1.513e-06	4.93949	2	1598.85	4.52791	95.5506	0
	High	QEALTELEDEADMQK	32	1	1	vB_Eco4M-7_71		0	240374042	0	1.414e-06	4.69007	2	1749.79	4.5382	76.6462	0
	High	TVLLPGVMDELGVSEIK	21	1	1	vB_Eco4M-7_71		0	1.38832e+09	0	2.572e-05	3.90678	2	1799.99	1.85783	107.079	0
	High	VFDWLVNNGYGGLIK	3	1	1	vB_Eco4M-7_71		0	542029134	0	0.0001162	3.23245	2	1694.9	4.34671	106.519	0
	High	QGVHSATLK	10	1	1	vB_Eco4M-7_71		0	20387273	0	0.0008723	2.63976	2	940.524	3.38881	42.0392	0
vB_Eco4M-7_70	vB_Eco4M-7_70	518.149	40.21	1	12	12	205	1915763391	286	31.2135	5.24951
	A2	Sequence	# PSMs	# Proteins	# Protein Groups	Protein Group Accessions	Modifications	ΔCn	Area	q-Value	PEP	XCorr	Charge	MH+ [Da]	ΔM [ppm]	RT [min]	# Missed Cleavages
	High	AFHNDVVGGNVNIDR	55	1	1	vB_Eco4M-7_70		0	17348188	0	3.194e-05	4.65489	3	1626.8	3.56591	72.7264	0
	High	SKQEEASGAAGPVNETPTDAEEF	31	1	1	vB_Eco4M-7_70		0	405688605	0	3.085e-05	4.42758	2	2364.06	4.92303	63.4324	1
	High	AGMLYNTVTGELYDGK	18	1	1	vB_Eco4M-7_70		0	337150720	0	1.463e-05	4.2452	2	1731.83	4.56541	87.5728	0
	High	KVQTPQGLK	12	1	1	vB_Eco4M-7_70		0	311078968	0	0.0001818	3.02056	2	998.602	2.68981	44.4	1
	High	mLMTALQQK	9	1	1	vB_Eco4M-7_70	M1(Oxidation)	0	111789068	0	0.0009455	2.53963	2	1079.56	3.56012	53.9794	0
	High	DGNTWSVLK	12	1	1	vB_Eco4M-7_70		0	1341384896	0	6.445e-05	2.52851	2	1019.52	4.12226	68.4052	0
	High	VQTPQGLK	22	1	1	vB_Eco4M-7_70		0	148358296	0	0.001899	2.21918	2	870.509	4.90777	38.0744	0
	High	VFVPDENGK	5	1	1	vB_Eco4M-7_70		0	0	0	0.002751	2.17398	2	1004.51	4.08796	45.524	0
	High	ETTEVAVK	5	1	1	vB_Eco4M-7_70		0	7.51233e+07	0	0.003709	2.08528	2	876.469	1.7426	36.3014	0
	High	MLMTALQQK	13	1	1	vB_Eco4M-7_70		0	4000216672	0	0.001031	1.92443	2	1063.57	3.99742	63.636	0
	High	FELEGLVQDK	12	1	1	vB_Eco4M-7_70		0	0	0.001	0.01924	2.5487	2	1177.62	5.32197	82.1965	0
	High	GLYEVAK	10	1	1	vB_Eco4M-7_70		0	3.05969e+08	0.001	0.02705	1.49434	2	779.433	4.60066	48.4812	0
	High	QEEASGAAGPVNETPTDAEEF	1	1	1	vB_Eco4M-7_70		0	1.88477e+07	0.008	0.4768	1.20343	2	2148.93	2.48382	64.2179	0
vB_Eco4M-7_57	vB_Eco4M-7_57	392.275	53.86	1	30	30	129	675152772	726	79.0248	6.04932
	A2	Sequence	# PSMs	# Proteins	# Protein Groups	Protein Group Accessions	Modifications	ΔCn	Area	q-Value	PEP	XCorr	Charge	MH+ [Da]	ΔM [ppm]	RT [min]	# Missed Cleavages
	High	QLQEAIAGYLNVPVEQLMQGQVNK	12	1	1	vB_Eco4M-7_57		0	339421493	0	4.503e-08	7.69034	3	2670.4	3.05586	107.503	0
	High	AVTEVESGFNPNAVSGAGATGLMQIMPSNFK	4	1	1	vB_Eco4M-7_57		0	108978014	0	9.447e-08	6.29305	3	3124.53	5.52736	101.226	0
	High	VLEQDDINDINNLTATPLK	19	1	1	vB_Eco4M-7_57		0	1010195479	0	5.612e-07	5.02121	2	2126.11	4.84757	81.0003	0
	High	ASNLAFNAYTNPDVMNK	5	1	1	vB_Eco4M-7_57		0	156341616	0	5.992e-06	4.62328	2	1869.89	3.52587	73.2085	0
	High	LGFEAGLSPMGVEQLQR	9	1	1	vB_Eco4M-7_57		0	1.35286e+08	0	5.77e-07	4.43924	2	1831.95	6.65254	89.6083	0
	High	QLNESSGGILGAQGSR	6	1	1	vB_Eco4M-7_57		0	263271772	0	2.593e-07	4.19011	2	1573.8	4.77274	54.4765	0
	High	NMQLASTPGVRPNIQAEAMK	7	1	1	vB_Eco4M-7_57		0	2.56877e+08	0	4.738e-05	3.97451	3	2156.11	6.39606	69.375	0
	High	DTNQLLDEIGTK	11	1	1	vB_Eco4M-7_57		0	179556532	0	3.619e-05	3.54703	2	1346.69	6.614	71.7411	0
	High	LAAFQLEAFQK	1	1	1	vB_Eco4M-7_57		0	0	0	0.0002631	2.95847	2	1265.7	4.99862	83.0554	0
	High	MSDGWSEFVDNFIADLK	2	1	1	vB_Eco4M-7_57		0	1.04935e+07	0	4.863e-05	2.89295	2	1973.9	3.21875	143.957	0
	High	QSNGEYATAAPQGAPVTPVLSGSGAEAPK	1	1	1	vB_Eco4M-7_57		0	23659841	0	0.000476	2.86841	3	2755.37	7.31989	64.3617	0
	High	VLEQDDINDINNLTATPLKW	2	1	1	vB_Eco4M-7_57		0	32454640	0	0.0001603	2.82265	2	2312.18	0.667377	100.603	1
	High	QAWAAWAGEIGR	1	1	1	vB_Eco4M-7_57		0	0	0	0.001185	2.72434	2	1315.66	0.705098	92.7463	0
	High	QQAALETIR	8	1	1	vB_Eco4M-7_57		0	285589042	0	0.0003979	2.66132	2	1029.57	2.24484	50.5029	0
	High	GDIDFAQTYLK	10	1	1	vB_Eco4M-7_57		0	675841344	0	8.122e-05	2.59298	2	1270.64	4.09478	78.125	0
	High	AIGALAGFTADEVR	4	1	1	vB_Eco4M-7_57		0	0	0	0.003653	2.48375	2	1390.74	4.30109	82.7041	0
	High	SAQALFTR	4	1	1	vB_Eco4M-7_57		0	183825488	0	0.001667	2.32857	2	893.488	4.59257	54.9158	0
	High	QNIMGGAQLLK	1	1	1	vB_Eco4M-7_57		0	0	0	0.001391	2.22615	2	1172.65	5.83474	68.5278	0
	High	IELVIGENVMPAFSTLVSK	2	1	1	vB_Eco4M-7_57		0	2.93258e+07	0	0.001711	2.17744	2	2047.13	5.50954	113.322	0
	High	NQEQNAAEQR	1	1	1	vB_Eco4M-7_57		0	6.27977e+06	0	8.606e-05	2.12305	2	1187.54	3.36123	13.945	0
	High	GSYAPVQGQSR	6	1	1	vB_Eco4M-7_57		0	129545285	0	2.355e-05	2.10795	2	1149.57	3.60479	34.6624	0
	High	QAAVNER	1	1	1	vB_Eco4M-7_57		0	3.12586e+06	0	0.002126	1.2229	2	787.409	3.58721	12.666	0
	High	LEQLQDK	2	1	1	vB_Eco4M-7_57		0	0	0.001	0.01297	1.99214	2	873.472	4.93448	35.9964	0
	High	QLQEAIAGYLNVPVEQLmQGQVNK	1	1	1	vB_Eco4M-7_57	M18(Oxidation)	0	9.76438e+06	0.001	0.009527	1.8757	3	2686.4	3.06749	97.6146	0
	High	MGTSPFNSNGGIK	2	1	1	vB_Eco4M-7_57		0	30873319	0.001	0.007809	1.53382	2	1309.63	6.11344	57.088	0
	High	YGIPVAMMK	1	1	1	vB_Eco4M-7_57		0	0	0.001	0.07809	1.40636	2	1009.52	-0.300953	73.2299	0
	High	DFSGAFK	2	1	1	vB_Eco4M-7_57		0	2.09349e+08	0.001	0.03562	1.18274	2	771.371	4.52805	57.0867	0
	High	STAFETK	1	1	1	vB_Eco4M-7_57		0	3.39713e+07	0.001	0.0388	1.17471	2	783.392	4.61204	22.1497	0
	High	SVNEQTAR	1	1	1	vB_Eco4M-7_57		0	5.703e+06	0.001	0.009551	1.07392	2	904.453	4.82393	13.1989	0
	High	VMAALDR	1	1	1	vB_Eco4M-7_57		0	0	0.001	0.009577	1.05283	2	775.417	4.63404	45.7817	0
	High	DNLLLNK	1	1	1	vB_Eco4M-7_57		0	0	0.003	0.2191	1.28294	2	829.482	4.63508	57.5453	0
vB_Eco4M-7_46	vB_Eco4M-7_46	331.309	70.16	1	11	11	143	2958404434	191	21.8729	5.12256
	A2	Sequence	# PSMs	# Proteins	# Protein Groups	Protein Group Accessions	Modifications	ΔCn	Area	q-Value	PEP	XCorr	Charge	MH+ [Da]	ΔM [ppm]	RT [min]	# Missed Cleavages
	High	FQISGLFPEVPGNPEKPTANDVLTYLAR	13	1	1	vB_Eco4M-7_46		0	108449642	0	1.96e-08	5.28305	3	3073.61	2.78306	124.524	0
	High	FYDDMSQFESFPSFDLVILHR	18	1	1	vB_Eco4M-7_46		0	6.51098e+07	0	1.025e-05	4.29679	3	2593.22	4.91564	135.215	0
	High	MTDVDLIDMLATR	24	1	1	vB_Eco4M-7_46		0	46800021	0	4.305e-07	3.9221	2	1493.74	2.95068	109.049	0
	High	FKDIEDQIYATR	42	1	1	vB_Eco4M-7_46		0	2.09502e+07	0	0.001633	3.09386	3	1498.76	3.40375	89.3493	1
	High	IEEGLAAYSR	26	1	1	vB_Eco4M-7_46		0	247386106	0	0.0001777	2.65262	2	1108.56	1.24807	58.458	0
	High	ADLSAVPVQK	8	1	1	vB_Eco4M-7_46		0	7482141692	0	0.0006705	2.49793	2	1027.58	3.56709	48.22	0
	High	VDMNNNEK	7	1	1	vB_Eco4M-7_46		0	2.06195e+07	0	0.001809	1.87888	2	963.424	4.26562	24.6719	0
	High	HQASVYR	1	1	1	vB_Eco4M-7_46		0	6.03871e+07	0	0.003362	1.64179	2	860.441	4.07024	17.3188	0
	High	NEFVNDESQFVNGK	2	1	1	vB_Eco4M-7_46		0	0	0.001	0.006781	2.41006	2	1626.74	1.44927	67.3467	0
	High	AVNNDLGDIPV	1	1	1	vB_Eco4M-7_46		0	1145685504	0.005	0.3382	1.29137	2	1126.58	4.29766	75.7373	0
	High	DIEDQIYATRFQISGLFPEVPGNPEKPTANDVLTYLAR	1	1	1	vB_Eco4M-7_46		0	0	0.006	0.3846	0.599669	4	4278.21	8.5848	133.225	1
vB_Eco4M-7_49	vB_Eco4M-7_49	282.761	52.26	1	6	6	111	3.62242e+09	155	16.4926	5.5542
	A2	Sequence	# PSMs	# Proteins	# Protein Groups	Protein Group Accessions	Modifications	ΔCn	Area	q-Value	PEP	XCorr	Charge	MH+ [Da]	ΔM [ppm]	RT [min]	# Missed Cleavages
	High	ANPLEVGVNIIPTSESDVNLDVLAAANR	22	1	1	vB_Eco4M-7_49		0	2.47508e+08	0	1.564e-08	7.46375	3	2891.51	-1.37925	113.868	0
	High	GTLTTGSVIPGIQSQGR	18	1	1	vB_Eco4M-7_49		0	9595464816	0	1.651e-05	3.95207	2	1671.91	4.02294	70.5298	0
	High	DVITLVLTYPSGMVITLNK	12	1	1	vB_Eco4M-7_49		0	12567451	0	0.000812	2.97624	2	2077.16	1.64225	161.322	0
	High	FKFENVVK	46	1	1	vB_Eco4M-7_49		0	6.73799e+07	0	0.002586	2.27206	2	1010.57	3.93753	82.378	1
	High	FENVVK	7	1	1	vB_Eco4M-7_49		0	186702580	0.001	0.04089	1.91452	2	735.407	4.24737	45.8251	0
	High	TGVSNQEIL	6	1	1	vB_Eco4M-7_49		0	1024296552	0.002	0.1258	2.04068	2	960.503	3.80238	58.911	0
vB_Eco4M-7_26	vB_Eco4M-7_26	254.064	65.26	1	5	5	89	4.39965e+08	95	10.5113	5.05908
	A2	Sequence	# PSMs	# Proteins	# Protein Groups	Protein Group Accessions	Modifications	ΔCn	Area	q-Value	PEP	XCorr	Charge	MH+ [Da]	ΔM [ppm]	RT [min]	# Missed Cleavages
	High	AVTGDEHGDAVDWcIPLFETK	14	1	1	vB_Eco4M-7_26	C14(Carbamidomethyl)	0	695173401	0	4.082e-06	5.08803	3	2360.1	6.13108	107.984	0
	High	YLIcGIDPADKR	47	1	1	vB_Eco4M-7_26	C4(Carbamidomethyl)	0	5.88035e+07	0	9.192e-06	3.30106	3	1420.73	4.89794	79.359	1
	High	YLIcGIDPADK	10	1	1	vB_Eco4M-7_26	C4(Carbamidomethyl)	0	280932276	0	0.001605	2.2664	2	1264.63	2.26746	69.8387	0
	High	TQDEIPTLILDNINSGEGSNG	17	1	1	vB_Eco4M-7_26		0	343789367	0.001	0.06077	3.65018	3	2187.05	1.801	99.4713	0
	High	MKFEDIDK	1	1	1	vB_Eco4M-7_26		0	0	0.001	0.005042	2.02814	2	1025.5	6.27829	66.0711	1
vB_Eco4M-7_61	vB_Eco4M-7_61	211.872	43.26	1	9	9	90	6.16885e+08	423	45.1223	4.51318
	A2	Sequence	# PSMs	# Proteins	# Protein Groups	Protein Group Accessions	Modifications	ΔCn	Area	q-Value	PEP	XCorr	Charge	MH+ [Da]	ΔM [ppm]	RT [min]	# Missed Cleavages
	High	TYSTSATTTVPGTQYMGDGALK	15	1	1	vB_Eco4M-7_61		0	505760660	0	5.934e-06	4.70597	2	2250.07	5.68067	70.0799	0
	High	SGQAAPNYPSDYGSEWIANPWDK	9	1	1	vB_Eco4M-7_61		0	73418564	0	9.142e-07	4.56583	2	2553.14	4.33527	91.9453	0
	High	MGGQPWDFGATNQGDPVNSPDGIEVVDEESQLSYFVK	1	1	1	vB_Eco4M-7_61		0	27670117	0	9.428e-05	3.1239	3	4012.84	4.52539	109.888	0
	High	LYQQGIASLGAIR	11	1	1	vB_Eco4M-7_61		0	424089416	0	0.0001833	2.8793	2	1389.79	4.93912	74.693	0
	High	TSNMTLASK	15	1	1	vB_Eco4M-7_61		0	699023036	0	0.0005781	2.76622	2	952.482	5.83437	37.4349	0
	High	QVFAETIFK	28	1	1	vB_Eco4M-7_61		0	105915516	0	0.0008821	2.57218	2	1082.6	6.37081	86.5395	0
	High	GITAEGMPLLEIPAGSLLTDSNGTYWYVLEDVQIASTGK	1	1	1	vB_Eco4M-7_61		0	0	0	0.0002584	0.229669	7	4110.07	2.54603	184.932	0
	High	NISTMLK	9	1	1	vB_Eco4M-7_61		0	645872500	0.001	0.06021	1.59237	2	806.447	4.22226	60.8555	0
	High	AMSVDGVESVMVVENDTGLPGTVR	1	1	1	vB_Eco4M-7_61		0	1.24323e+07	0.005	0.3219	2.50362	3	2462.19	-0.454554	111.026	0
vB_Eco4M-7_37	vB_Eco4M-7_37	192.14	44.17	1	11	11	77	730020817	283	31.7445	9.64209
	A2	Sequence	# PSMs	# Proteins	# Protein Groups	Protein Group Accessions	Modifications	ΔCn	Area	q-Value	PEP	XCorr	Charge	MH+ [Da]	ΔM [ppm]	RT [min]	# Missed Cleavages
	High	VYEAVMLSLTSPDPAQQGTSGIQAALR	8	1	1	vB_Eco4M-7_37		0	36597395	0	2.903e-06	4.75537	3	2803.44	4.00535	107.692	0
	High	GSPIIPSNAIAMAYR	9	1	1	vB_Eco4M-7_37		0	315721920	0	2.105e-05	3.79813	2	1560.83	4.30712	83.1419	0
	High	TSETFNTTLVTK	21	1	1	vB_Eco4M-7_37		0	2.04482e+08	0	4.053e-05	3.65778	2	1341.7	6.962	61.1526	0
	High	SPDRIGRGSPIIPSNAIAMAYR	1	1	1	vB_Eco4M-7_37		0	0	0	0.000709	3.22771	3	2342.24	1.41613	84.5262	2
	High	GDIGPPGWAIHcK	1	1	1	vB_Eco4M-7_37	C12(Carbamidomethyl)	0	0	0	0.001661	2.7287	3	1407.69	3.58896	74.5892	0
	High	LYcVLSDER	6	1	1	vB_Eco4M-7_37	C3(Carbamidomethyl)	0	271219560	0	0.0001831	2.29555	2	1154.56	5.073	62.3074	0
	High	GATSATFASLK	5	1	1	vB_Eco4M-7_37		0	1603120971	0	0.0003499	2.24071	2	1053.56	4.16297	57.699	0
	High	IAADFIK	13	1	1	vB_Eco4M-7_37		0	184482426	0	0.003751	1.97746	2	777.455	5.55696	62.7557	0
	High	SAGIEAPK	2	1	1	vB_Eco4M-7_37		0	0	0	0.0009806	1.59527	2	772.422	2.10523	38.969	0
	High	RVDLIAK	7	1	1	vB_Eco4M-7_37		0	0	0.001	0.0135	2.5717	2	814.519	5.03613	63.4115	1
	High	LWEVGGELK	4	1	1	vB_Eco4M-7_37		0	0	0.001	0.004881	2.16275	2	1030.56	2.34863	83.7184	0
vB_Eco4M-7_62	vB_Eco4M-7_62	182.68	22.15	1	13	13	81	1.10212e+09	912	98.6099	4.90674
	A2	Sequence	# PSMs	# Proteins	# Protein Groups	Protein Group Accessions	Modifications	ΔCn	Area	q-Value	PEP	XCorr	Charge	MH+ [Da]	ΔM [ppm]	RT [min]	# Missed Cleavages
	High	QYGGPDYYGQLcGDYPGEAIENFANAVR	5	1	1	vB_Eco4M-7_62	C12(Carbamidomethyl)	0	54358148	0	3.526e-07	5.4683	3	3124.4	7.53904	106.607	0
	High	DFVDLSNYEHNWAFGPTR	1	1	1	vB_Eco4M-7_62		0	0	0	3.77e-05	4.81591	3	2167.99	3.08675	108.617	0
	High	WMQNNAPNITSLVQK	8	1	1	vB_Eco4M-7_62		0	0	0	4.235e-06	3.98036	2	1743.89	5.22115	80.5306	0
	High	TASSGEPVYSLANNPSAK	11	1	1	vB_Eco4M-7_62		0	559969544	0	6.201e-05	3.77011	2	1792.88	4.70471	57.2952	0
	High	LSATIGTVPASGYAR	14	1	1	vB_Eco4M-7_62		0	1013122720	0	0.0001024	3.31118	2	1463.79	3.9992	60.9322	0
	High	FDTNLLQNLK	12	1	1	vB_Eco4M-7_62		0	393562749	0	9.041e-05	2.67497	2	1205.66	5.57039	84.7317	0
	High	NEGFLPANAGIR	7	1	1	vB_Eco4M-7_62		0	8.27811e+08	0	5.619e-05	2.55788	2	1258.66	5.6624	67.7093	0
	High	LFVTVPDGMGGYIPK	7	1	1	vB_Eco4M-7_62		0	1465437698	0	0.0004737	2.13632	2	1593.84	4.07867	92.3798	0
	High	QLESLK	1	1	1	vB_Eco4M-7_62		0	0	0.001	0.01862	1.69231	2	717.417	3.92722	43.7341	0
	High	LFVTVPDGmGGYIPK	8	1	1	vB_Eco4M-7_62	M9(Oxidation)	0	155478805	0.001	0.004063	1.66144	2	1609.84	5.30115	82.2811	0
	High	NIEEAR	1	1	1	vB_Eco4M-7_62		0	6.45743e+06	0.001	0.008877	1.60479	2	731.373	6.33065	17.4295	0
	High	TATSIYIK	2	1	1	vB_Eco4M-7_62		0	7.28382e+07	0.001	0.008057	1.37725	2	896.512	3.60195	53.238	0
	High	ATAAGSTQTR	2	1	1	vB_Eco4M-7_62		0	1.20883e+06	0.001	0.06693	1.09191	2	963.49	4.77071	19.4739	0
	High	FYSIGAGDLQRIEIDLAAEIVAGTTWDGSTGGISIGLISGK	2	1	1	vB_Eco4M-7_62		0	1.65034e+06	0.002	0.1434	0.235644	6	4152.14	-1.7348	181.744	1
vB_Eco4M-7_51	vB_Eco4M-7_51	163.142	45.76	1	6	6	77	4624437026	118	12.8316	4.70361
	A2	Sequence	# PSMs	# Proteins	# Protein Groups	Protein Group Accessions	Modifications	ΔCn	Area	q-Value	PEP	XCorr	Charge	MH+ [Da]	ΔM [ppm]	RT [min]	# Missed Cleavages
	High	LGEDLYDIENGVDYLGTVFK	16	1	1	vB_Eco4M-7_51		0	82039498	0	9.942e-08	5.11823	2	2260.11	4.22924	117.367	0
	High	KSIADAILK	24	1	1	vB_Eco4M-7_51		0	0	0	0.0007406	3.29604	2	958.598	4.62291	82.9505	1
	High	NLNILSGEK	15	1	1	vB_Eco4M-7_51		0	8112617628	0	0.0001812	2.63649	2	987.551	4.20507	61.4259	0
	High	SPVDEDGAR	2	1	1	vB_Eco4M-7_51		0	121655699	0	1.696e-05	2.03024	2	945.432	5.38199	18.4524	0
	High	SIADAILK	13	1	1	vB_Eco4M-7_51		0	1836967736	0.001	0.006706	1.80952	2	830.5	2.6159	72.6608	0
	High	AMVQVIK	7	1	1	vB_Eco4M-7_51		0	3923725714	0.001	0.00734	1.5613	2	788.473	4.22572	52.0561	0
vB_Eco4M-7_58	vB_Eco4M-7_58	138.948	39.31	1	8	8	50	441712623	290	32.3767	5.87158
	A2	Sequence	# PSMs	# Proteins	# Protein Groups	Protein Group Accessions	Modifications	ΔCn	Area	q-Value	PEP	XCorr	Charge	MH+ [Da]	ΔM [ppm]	RT [min]	# Missed Cleavages
	High	VTLSMPDGTSQVLDEGLMLR	10	1	1	vB_Eco4M-7_58		0	115714400	0	6.655e-07	4.42493	2	2162.09	4.29473	100.713	0
	High	NSIAAYIDDDTLIVK	11	1	1	vB_Eco4M-7_58		0	42336198	0	3.907e-06	4.04571	2	1650.87	4.66254	101.673	0
	High	EYLLSNFTAFNK	5	1	1	vB_Eco4M-7_58		0	55320833	0	0.0003191	3.07596	2	1446.73	3.94127	94.5724	0
	High	FITQAAPSNPTFK	9	1	1	vB_Eco4M-7_58		0	1024332658	0	0.0001206	2.95878	2	1421.75	2.11545	61.3923	0
	High	SVLNPSLNDTTFVIMQLEYDLASR	1	1	1	vB_Eco4M-7_58		0	1.94645e+07	0	0.003735	2.79484	3	2726.37	0.257024	135.351	0
	High	EGNVVSSNLVYK	8	1	1	vB_Eco4M-7_58		0	146141713	0	5.234e-05	2.74607	2	1308.69	5.25381	59.5839	0
	High	ITcYTNQINR	5	1	1	vB_Eco4M-7_58	C3(Carbamidomethyl)	0	154663498	0	2.276e-05	2.66866	2	1282.63	4.68051	45.5484	0
	High	EFVEWSAK	1	1	1	vB_Eco4M-7_58		0	0	0.001	0.00866	1.8756	2	995.488	4.90762	71.1743	0
vB_Eco4M-7_47	vB_Eco4M-7_47	114.454	29.81	1	3	3	27	9.34932e+07	161	18.1176	9.80322
	A2	Sequence	# PSMs	# Proteins	# Protein Groups	Protein Group Accessions	Modifications	ΔCn	Area	q-Value	PEP	XCorr	Charge	MH+ [Da]	ΔM [ppm]	RT [min]	# Missed Cleavages
	High	LNEFGHIAVLNFGQGPVR	15	1	1	vB_Eco4M-7_47		0	0	0	5.435e-07	5.76686	3	1968.06	5.63256	103.751	0
	High	YPSETGGEGVLVSEVAR	10	1	1	vB_Eco4M-7_47		0	149698326	0	3.55e-08	4.38801	2	1749.87	2.5541	71.0259	0
	High	QALGQIGLAMEAK	2	1	1	vB_Eco4M-7_47		0	3.72882e+07	0.002	0.1596	0.940595	2	1329.73	7.67271	105.286	0
vB_Eco4M-7_20	vB_Eco4M-7_20	89.4593	15	1	1	1	29	95372832	100	11.187	4.79248
	A2	Sequence	# PSMs	# Proteins	# Protein Groups	Protein Group Accessions	Modifications	ΔCn	Area	q-Value	PEP	XCorr	Charge	MH+ [Da]	ΔM [ppm]	RT [min]	# Missed Cleavages
	High	TDDEAVTLIETVTPR	29	1	1	vB_Eco4M-7_20		0	95372832	0	2.083e-05	4.19717	3	1659.85	4.23522	96.6612	0
vB_Eco4M-7_19	vB_Eco4M-7_19	66.429	31.73	1	4	4	21	1.1162e+08	208	22.9619	9.31982
	A2	Sequence	# PSMs	# Proteins	# Protein Groups	Protein Group Accessions	Modifications	ΔCn	Area	q-Value	PEP	XCorr	Charge	MH+ [Da]	ΔM [ppm]	RT [min]	# Missed Cleavages
	High	VIALIESLNALDDPSNESPIPDAK	16	1	1	vB_Eco4M-7_19		0	218445446	0	4.512e-07	5.14738	3	2521.31	4.57388	105.574	0
	High	AEPTQEELDAMTDEEYEAFVK	1	1	1	vB_Eco4M-7_19		0	0	0	0.0008986	2.23898	2	2445.08	5.74127	98.0393	0
	High	FSTSGDVIATK	3	1	1	vB_Eco4M-7_19		0	0	0	4.625e-05	2.21491	2	1125.58	4.53679	50.7696	0
	High	SREEVSSDVK	1	1	1	vB_Eco4M-7_19		0	4.79423e+06	0.001	0.03474	0.727874	2	1135.57	5.58657	18.5055	1
vB_Eco4M-7_21	vB_Eco4M-7_21	45.2373	13.54	1	1	1	16	82058265	96	10.8526	4.53857
	A2	Sequence	# PSMs	# Proteins	# Protein Groups	Protein Group Accessions	Modifications	ΔCn	Area	q-Value	PEP	XCorr	Charge	MH+ [Da]	ΔM [ppm]	RT [min]	# Missed Cleavages
	High	VETSENSNVFGEK	16	1	1	vB_Eco4M-7_21		0	82058265	0	4.741e-06	3.52804	2	1439.67	4.51007	49.7184	0
vB_Eco4M-7_50	vB_Eco4M-7_50	23.7114	9.17	1	1	1	12		109	12.3827	4.17041
	A2	Sequence	# PSMs	# Proteins	# Protein Groups	Protein Group Accessions	Modifications	ΔCn	Area	q-Value	PEP	XCorr	Charge	MH+ [Da]	ΔM [ppm]	RT [min]	# Missed Cleavages
	High	NGELLIQGVR	12	1	1	vB_Eco4M-7_50		0	0	0	0.0002693	2.50752	2	1098.63	3.77161	66.8201	0
vB_Eco4M-7_09	vB_Eco4M-7_09	16.6758	26.42	1	2	2	6	31571086	106	11.6759	5.22412
	A2	Sequence	# PSMs	# Proteins	# Protein Groups	Protein Group Accessions	Modifications	ΔCn	Area	q-Value	PEP	XCorr	Charge	MH+ [Da]	ΔM [ppm]	RT [min]	# Missed Cleavages
	High	ILNALQEAVNcGAIK	5	1	1	vB_Eco4M-7_09	C11(Carbamidomethyl)	0	31571086	0	1.858e-06	3.23498	2	1613.87	3.28608	84.0813	0
	High	ETQEGGEPVFFFK	1	1	1	vB_Eco4M-7_09		0	0	0.001	0.006188	1.91754	2	1514.72	4.1727	86.89	0
vB_Eco4M-7_45	vB_Eco4M-7_45	16.3151	18.75	1	2	2	8	1.57522e+07	128	14.9286	8.04541
	A2	Sequence	# PSMs	# Proteins	# Protein Groups	Protein Group Accessions	Modifications	ΔCn	Area	q-Value	PEP	XCorr	Charge	MH+ [Da]	ΔM [ppm]	RT [min]	# Missed Cleavages
	High	DASGDYFVFGGK	5	1	1	vB_Eco4M-7_45		0	0	0	0.0005717	2.8215	2	1262.58	6.22256	77.3388	0
	High	IWVDKDIVDLDR	3	1	1	vB_Eco4M-7_45		0	1.57522e+07	0	0.0002748	2.76014	3	1486.8	3.75785	102.703	1
vB_Eco4M-7_54	vB_Eco4M-7_54	9.46638	15.82	1	3	3	16	4.98574e+07	177	19.5683	9.59814
	A2	Sequence	# PSMs	# Proteins	# Protein Groups	Protein Group Accessions	Modifications	ΔCn	Area	q-Value	PEP	XCorr	Charge	MH+ [Da]	ΔM [ppm]	RT [min]	# Missed Cleavages
	High	ETSASVTGVATK	3	1	1	vB_Eco4M-7_54		0	23590771	0	0.0003123	2.78116	2	1150.6	7.07082	36.7978	0
	High	EDGSYIVDGR	7	1	1	vB_Eco4M-7_54		0	75281503	0	0.002854	1.72972	2	1110.51	4.53554	53.5596	0
	High	GLIFER	6	1	1	vB_Eco4M-7_54		0	5.06998e+07	0.001	0.0499	1.5331	2	734.423	4.42092	67.6549	0
vB_Eco4M-7_65	vB_Eco4M-7_65	6.76349	17.14	1	1	1	3	5.08312e+06	70	7.56814	8.47021
	A2	Sequence	# PSMs	# Proteins	# Protein Groups	Protein Group Accessions	Modifications	ΔCn	Area	q-Value	PEP	XCorr	Charge	MH+ [Da]	ΔM [ppm]	RT [min]	# Missed Cleavages
	High	ALTSQILSLLVK	3	1	1	vB_Eco4M-7_65		0	5.08312e+06	0	9.901e-05	2.44326	2	1285.82	4.92599	112.381	0
vB_Eco4M-7_64	vB_Eco4M-7_64	5.68759	12.15	1	2	2	4	3.79599e+07	214	22.8684	9.1001
	A2	Sequence	# PSMs	# Proteins	# Protein Groups	Protein Group Accessions	Modifications	ΔCn	Area	q-Value	PEP	XCorr	Charge	MH+ [Da]	ΔM [ppm]	RT [min]	# Missed Cleavages
	High	MINANVISK	3	1	1	vB_Eco4M-7_64		0	73248144	0	0.001999	2.04901	2	989.549	3.78989	52.751	0
	High	QSGYDALNNPDILTEPK	1	1	1	vB_Eco4M-7_64		0	2.6717e+06	0.007	0.4298	0.279647	3	1874.91	-1.33534	138.562	0
vB_Eco4M-7_16	vB_Eco4M-7_16	4.64195	24.46	1	2	2	5	6.00228e+07	139	15.6885	4.729
	A2	Sequence	# PSMs	# Proteins	# Protein Groups	Protein Group Accessions	Modifications	ΔCn	Area	q-Value	PEP	XCorr	Charge	MH+ [Da]	ΔM [ppm]	RT [min]	# Missed Cleavages
	High	SPVLSDGLR	3	1	1	vB_Eco4M-7_16		0	6.00228e+07	0	0.001664	2.43444	2	943.522	1.51778	54.9726	0
	High	EEAWTVWESNATNPVPGRMVMYMLR	2	1	1	vB_Eco4M-7_16		0	0	0.004	0.2385	0.835575	3	2967.4	3.06621	122.56	1
vB_Eco4M-7_53	vB_Eco4M-7_53	4.5176	24.85	1	3	3	5	9.23046e+07	165	17.6022	5.22412
	A2	Sequence	# PSMs	# Proteins	# Protein Groups	Protein Group Accessions	Modifications	ΔCn	Area	q-Value	PEP	XCorr	Charge	MH+ [Da]	ΔM [ppm]	RT [min]	# Missed Cleavages
	High	MVNISGFGTSIR	3	1	1	vB_Eco4M-7_53		0	98081408	0	0.001397	2.36227	2	1281.67	2.3683	77.8413	0
	High	GVVQSILGSI	1	1	1	vB_Eco4M-7_53		0	86527801	0.005	0.3074	1.0996	2	972.577	4.66969	112.615	0
	High	WLPIQDVTSMLITYPDGGR	1	1	1	vB_Eco4M-7_53		0	0	0.007	0.4199	1.12501	2	2162.1	0.954752	121.51	0
vB_Eco4M-7_73	vB_Eco4M-7_73	2.17325	5.52	1	2	2	5		507	58.6067	7.62061
	A2	Sequence	# PSMs	# Proteins	# Protein Groups	Protein Group Accessions	Modifications	ΔCn	Area	q-Value	PEP	XCorr	Charge	MH+ [Da]	ΔM [ppm]	RT [min]	# Missed Cleavages
	High	FIDFELSPK	1	1	1	vB_Eco4M-7_73		0	0	0.002	0.148	1.08907	2	1095.57	0.714033	84.5715	0
	High	ALWEKMFADHYPEGEVPAR	4	1	1	vB_Eco4M-7_73		0	0	0.003	0.1942	1.82174	3	2246.08	3.49172	109.621	1
vB_Eco4M-7_02	vB_Eco4M-7_02	0	29.49	1	2	2	2	7.66969e+06	78	9.11356	4.48779
	A2	Sequence	# PSMs	# Proteins	# Protein Groups	Protein Group Accessions	Modifications	ΔCn	Area	q-Value	PEP	XCorr	Charge	MH+ [Da]	ΔM [ppm]	RT [min]	# Missed Cleavages
	High	QQFNLDDTVIVRITGITEVQ	1	1	1	vB_Eco4M-7_02		0	0	0.002	0.1616	0.693165	3	2289.22	5.88792	164.834	1
	High	VARQQFNLDDTVIVRITGITEVQ	1	1	1	vB_Eco4M-7_02		0	7.66969e+06	0.003	0.2259	1.34767	3	2615.42	0.721533	48.5406	2
vB_Eco4M-7_03	vB_Eco4M-7_03	0	11.93	1	1	1	2	37852352	109	12.7656	9.62744
	A2	Sequence	# PSMs	# Proteins	# Protein Groups	Protein Group Accessions	Modifications	ΔCn	Area	q-Value	PEP	XCorr	Charge	MH+ [Da]	ΔM [ppm]	RT [min]	# Missed Cleavages
	High	RHNSFAEAYYFLK	2	1	1	vB_Eco4M-7_03		0	37852352	0.005	0.3258	1.45776	3	1645.82	5.54855	91.4543	1
vB_Eco4M-7_06	vB_Eco4M-7_06	0	8.66	1	1	1	7	77694820	127	14.8325	8.45557
	A2	Sequence	# PSMs	# Proteins	# Protein Groups	Protein Group Accessions	Modifications	ΔCn	Area	q-Value	PEP	XCorr	Charge	MH+ [Da]	ΔM [ppm]	RT [min]	# Missed Cleavages
	High	EFVQHMTNcDK	7	1	1	vB_Eco4M-7_06	C9(Carbamidomethyl)	0	77694820	0.002	0.1789	1.36088	4	1408.6	3.95378	83.3162	0
vB_Eco4M-7_11	vB_Eco4M-7_11	0	15.57	1	1	1	1		167	19.4193	5.97314
	A2	Sequence	# PSMs	# Proteins	# Protein Groups	Protein Group Accessions	Modifications	ΔCn	Area	q-Value	PEP	XCorr	Charge	MH+ [Da]	ΔM [ppm]	RT [min]	# Missed Cleavages
	High	NFYIVGNLNDHYTIEWYTNMMTLKSR	1	1	1	vB_Eco4M-7_11		0	0	0.005	0.3306	1.37538	4	3223.54	0.538541	105.642	1
vB_Eco4M-7_12	vB_Eco4M-7_12	0	38.94	1	3	3	5	1.17593e+07	113	13.1357	5.63037
	A2	Sequence	# PSMs	# Proteins	# Protein Groups	Protein Group Accessions	Modifications	ΔCn	Area	q-Value	PEP	XCorr	Charge	MH+ [Da]	ΔM [ppm]	RT [min]	# Missed Cleavages
	High	ELTFDEQMQELQRTSPLR	1	1	1	vB_Eco4M-7_12		0	0	0.002	0.1095	1.37509	3	2221.11	8.47756	99.2205	1
	High	QIVFTVVSGMR	3	1	1	vB_Eco4M-7_12		0	1.17593e+07	0.004	0.2375	0.438466	3	1236.69	9.20752	102.935	0
	High	VVDIEASESNLTQWR	1	1	1	vB_Eco4M-7_12		0	0	0.008	0.4714	1.42611	3	1746.86	-1.20198	60.3414	0
vB_Eco4M-7_15	vB_Eco4M-7_15	0	23.47	1	1	1	1		98	11.3157	5.05908
	A2	Sequence	# PSMs	# Proteins	# Protein Groups	Protein Group Accessions	Modifications	ΔCn	Area	q-Value	PEP	XCorr	Charge	MH+ [Da]	ΔM [ppm]	RT [min]	# Missed Cleavages
	High	HIYAmTHEGLYSKSDIAAELAHR	1	1	1	vB_Eco4M-7_15	M5(Oxidation)	0	0	0.001	0.02435	0.422851	6	2629.28	-1.41815	27.8627	1
vB_Eco4M-7_18	vB_Eco4M-7_18	0	13.38	1	1	1	1	1.49824e+07	157	18.2289	5.2749
	A2	Sequence	# PSMs	# Proteins	# Protein Groups	Protein Group Accessions	Modifications	ΔCn	Area	q-Value	PEP	XCorr	Charge	MH+ [Da]	ΔM [ppm]	RT [min]	# Missed Cleavages
	High	ELNIIYDITMIDENGNSKMGR	1	1	1	vB_Eco4M-7_18		0	1.49824e+07	0.002	0.1371	1.96629	3	2426.19	8.71302	133.427	1
vB_Eco4M-7_24	vB_Eco4M-7_24	0	47.06	1	1	1	1		68	7.71298	10.7554
	A2	Sequence	# PSMs	# Proteins	# Protein Groups	Protein Group Accessions	Modifications	ΔCn	Area	q-Value	PEP	XCorr	Charge	MH+ [Da]	ΔM [ppm]	RT [min]	# Missed Cleavages
	High	KFIQNFFSQmGIIGATVSGDPAQFVSIDESNR	1	1	1	vB_Eco4M-7_24	M10(Oxidation)	0	0	0.005	0.3515	0.197812	5	3519.7	-4.93152	181.685	1
vB_Eco4M-7_72	vB_Eco4M-7_72	0	8.05	1	1	1	1		87	9.80029	9.74463
	A2	Sequence	# PSMs	# Proteins	# Protein Groups	Protein Group Accessions	Modifications	ΔCn	Area	q-Value	PEP	XCorr	Charge	MH+ [Da]	ΔM [ppm]	RT [min]	# Missed Cleavages
	High	EIDGMFR	1	1	1	vB_Eco4M-7_72		0	0	0.007	0.4341	1.39072	2	867.411	8.83064	65.3118	0
vB_Eco4M-7_74	vB_Eco4M-7_74	0	15	1	1	1	1		140	16.4355	9.36377
	A2	Sequence	# PSMs	# Proteins	# Protein Groups	Protein Group Accessions	Modifications	ΔCn	Area	q-Value	PEP	XCorr	Charge	MH+ [Da]	ΔM [ppm]	RT [min]	# Missed Cleavages
	High	GQcSFLSSWNDWRYPSFVLLK	1	1	1	vB_Eco4M-7_74	C3(Carbamidomethyl)	0	0	0.008	0.4692	0.0517921	3	2590.28	9.24472	181.155	1
vB_Eco4M-7_75	vB_Eco4M-7_75	0	3.11	1	2	2	2	534319	965	107.905	6.354
	A2	Sequence	# PSMs	# Proteins	# Protein Groups	Protein Group Accessions	Modifications	ΔCn	Area	q-Value	PEP	XCorr	Charge	MH+ [Da]	ΔM [ppm]	RT [min]	# Missed Cleavages
	High	EIGSFDWAKTSAVRK	1	1	1	vB_Eco4M-7_75		0	534319	0.007	0.4172	0.58912	3	1694.9	9.80163	182.369	2
	High	YIAENVGNGAFFLmK	1	1	1	vB_Eco4M-7_75	M14(Oxidation)	0	0	0.009	0.5004	0.661708	3	1689.85	8.74918	57.2746	0
vB_Eco4M-7_81	vB_Eco4M-7_81	0	11.49	1	1	1	5		148	16.1789	7.12256
	A2	Sequence	# PSMs	# Proteins	# Protein Groups	Protein Group Accessions	Modifications	ΔCn	Area	q-Value	PEP	XCorr	Charge	MH+ [Da]	ΔM [ppm]	RT [min]	# Missed Cleavages
	High	GANRTPWmQRFTFVQPR	5	1	1	vB_Eco4M-7_81	M8(Oxidation)	0	0	0.004	0.2741	0.584846	4	2108.08	8.64479	107.719	2
vB_Eco4M-7_90	vB_Eco4M-7_90	0	48.96	1	2	2	2	4.21484e+07	96	10.7973	4.50049
	A2	Sequence	# PSMs	# Proteins	# Protein Groups	Protein Group Accessions	Modifications	ΔCn	Area	q-Value	PEP	XCorr	Charge	MH+ [Da]	ΔM [ppm]	RT [min]	# Missed Cleavages
	High	mNIVILYGENISDDDIEVAVDVYGIDEVK	1	1	1	vB_Eco4M-7_90	M1(Oxidation)	0	4.21484e+07	0.007	0.432	1.33143	4	3256.58	-0.7363	91.6783	0
	High	IFTDcQYLHAVQSVNKLR	1	1	1	vB_Eco4M-7_90	C5(Carbamidomethyl)	0	0	0.008	0.462	0.993647	3	2192.15	8.46035	84.8737	1
vB_Eco4M-7_95	vB_Eco4M-7_95	0	9.59	1	1	1	1		73	8.30737	9.24658
	A2	Sequence	# PSMs	# Proteins	# Protein Groups	Protein Group Accessions	Modifications	ΔCn	Area	q-Value	PEP	XCorr	Charge	MH+ [Da]	ΔM [ppm]	RT [min]	# Missed Cleavages
	High	TLKAGDR	1	1	1	vB_Eco4M-7_95		0	0	0.009	0.5033	0.823657	2	760.438	9.44296	40.2617	1
vB_Eco4M-7_33	vB_Eco4M-7_33	0	5.76	1	1	1	4	16446463	486	54.867	5.80811
	A2	Sequence	# PSMs	# Proteins	# Protein Groups	Protein Group Accessions	Modifications	ΔCn	Area	q-Value	PEP	XCorr	Charge	MH+ [Da]	ΔM [ppm]	RT [min]	# Missed Cleavages
	High	EGSEIWIIFNPDEEADFVYQNFVmRPPK	4	1	1	vB_Eco4M-7_33	M24(Oxidation)	0	16446463	0.003	0.1946	0.940596	3	3386.62	4.0402	132.826	0
vB_Eco4M-7_55	vB_Eco4M-7_55	0	15.05	1	1	1	1	1.8227e+07	186	19.7798	4.32275
	A2	Sequence	# PSMs	# Proteins	# Protein Groups	Protein Group Accessions	Modifications	ΔCn	Area	q-Value	PEP	XCorr	Charge	MH+ [Da]	ΔM [ppm]	RT [min]	# Missed Cleavages
	High	QSADESSNGVAIKEPVSLTTTVSSLYNK	1	1	1	vB_Eco4M-7_55		0	1.8227e+07	0.008	0.4541	0.439631	3	2925.48	3.58298	34.817	1
vB_Eco4M-7_67	vB_Eco4M-7_67	0	10.63	1	1	1	1		320	37.1803	6.04932
	A2	Sequence	# PSMs	# Proteins	# Protein Groups	Protein Group Accessions	Modifications	ΔCn	Area	q-Value	PEP	XCorr	Charge	MH+ [Da]	ΔM [ppm]	RT [min]	# Missed Cleavages
	High	DKPWTDEEGLIIDFVEmmENNNEAFIDELGRTKR	1	1	1	vB_Eco4M-7_67	M17(Oxidation); M18(Oxidation)	0	0	0.008	0.4881	2.06535	4	4086.94	7.88216	128.741	2
vB_Eco4M-7_76	vB_Eco4M-7_76	0	20.56	1	2	2	8	55095545	180	20.8108	4.95752
	A2	Sequence	# PSMs	# Proteins	# Protein Groups	Protein Group Accessions	Modifications	ΔCn	Area	q-Value	PEP	XCorr	Charge	MH+ [Da]	ΔM [ppm]	RT [min]	# Missed Cleavages
	High	NILDYALQREGLTLDDVNFPEINIcTVEQTLPIFGRR	7	1	1	vB_Eco4M-7_76	C25(Carbamidomethyl)	0	46183754	0.001	0.01461	0.577464	3	4333.24	2.67796	131.265	2
	High	EGLTLDDVNFPEINIcTVEQTLPIFGR	1	1	1	vB_Eco4M-7_76	C16(Carbamidomethyl)	0	64007336	0.006	0.4104	0.247312	3	3090.57	7.90211	141.603	0
vB_Eco4M-7_79	vB_Eco4M-7_79	0	10.31	1	1	1	2		291	33.4096	5.5415
	A2	Sequence	# PSMs	# Proteins	# Protein Groups	Protein Group Accessions	Modifications	ΔCn	Area	q-Value	PEP	XCorr	Charge	MH+ [Da]	ΔM [ppm]	RT [min]	# Missed Cleavages
	High	QDVLARmQEEALHYNSMAQNKIAFTFNLcK	2	1	1	vB_Eco4M-7_79	M7(Oxidation); C29(Carbamidomethyl)	0	0	0.007	0.433	0.230244	3	3586.72	-2.14863	162.813	2
vB_Eco4M-7_82	vB_Eco4M-7_82	0	9.12	1	1	1	1		329	37.3104	8.32373
	A2	Sequence	# PSMs	# Proteins	# Protein Groups	Protein Group Accessions	Modifications	ΔCn	Area	q-Value	PEP	XCorr	Charge	MH+ [Da]	ΔM [ppm]	RT [min]	# Missed Cleavages
	High	QPVmIIGGGLAGLITAcHFPNSIVYEAGER	1	1	1	vB_Eco4M-7_82	M4(Oxidation); C17(Carbamidomethyl)	0	0	0.004	0.2943	0.518136	4	3186.6	-3.38538	163.892	0
vB_Eco4M-7_84	vB_Eco4M-7_84	0	15.48	1	2	2	4	1.38826e+07	394	44.4698	7.95752
	A2	Sequence	# PSMs	# Proteins	# Protein Groups	Protein Group Accessions	Modifications	ΔCn	Area	q-Value	PEP	XCorr	Charge	MH+ [Da]	ΔM [ppm]	RT [min]	# Missed Cleavages
	High	SKLDERPHLVVLDEASmVGEWDTER	1	1	1	vB_Eco4M-7_84	M17(Oxidation)	0	0	0.004	0.2944	0.845235	4	2927.44	7.26808	144.781	1
	High	EAQRAVGGmDYGYVITVHKSQGSEWDNVcVLEEILR	2	1	1	vB_Eco4M-7_84	M9(Oxidation); C29(Carbamidomethyl)	0	1.38826e+07	0.005	0.3136	1.54548	4	4124.96	-5.684	156.863	2
	High	SKLDERPHLVVLDEASMVGEWDTER	1	1	1	vB_Eco4M-7_84		0	0	0.008	0.4824	1.0739	4	2911.45	7.1547	105.664	1
vB_Eco4M-7_86	vB_Eco4M-7_86	0	15.28	1	3	3	10	3.44234e+07	360	41.1023	7.29834
	A2	Sequence	# PSMs	# Proteins	# Protein Groups	Protein Group Accessions	Modifications	ΔCn	Area	q-Value	PEP	XCorr	Charge	MH+ [Da]	ΔM [ppm]	RT [min]	# Missed Cleavages
	High	GWTAFVEAIVMPYIENQLDmINRR	8	1	1	vB_Eco4M-7_86	M20(Oxidation)	0	46637561	0.001	0.06595	1.39688	4	2882.46	7.81929	139.283	1
	High	KSPNPKTGEMR	1	1	1	vB_Eco4M-7_86		0	22209194	0.005	0.3531	0.530515	3	1244.64	2.04708	103.428	2
	High	IIcPWGEEHTNGDPYGAYFR	1	1	1	vB_Eco4M-7_86	C3(Carbamidomethyl)	0	0	0.006	0.4113	0.583921	3	2382.08	9.1006	50.4731	0
vB_Eco4M-7_91	vB_Eco4M-7_91	0	3.6	1	2	2	2	7.61562e+06	556	63.4065	5.36377
	A2	Sequence	# PSMs	# Proteins	# Protein Groups	Protein Group Accessions	Modifications	ΔCn	Area	q-Value	PEP	XCorr	Charge	MH+ [Da]	ΔM [ppm]	RT [min]	# Missed Cleavages
	High	MLTEFSKNEMERAR	1	1	1	vB_Eco4M-7_91		0	5.7402e+06	0.005	0.3539	0.535726	3	1741.85	5.18165	151.275	2
	High	KRSLGR	1	1	1	vB_Eco4M-7_91		0	9.49104e+06	0.007	0.4451	0.929099	2	716.449	-5.10871	57.9988	2
vB_Eco4M-7_17	vB_Eco4M-7_17	0	9.04	1	1	1	3		177	20.5193	8.73389
	A2	Sequence	# PSMs	# Proteins	# Protein Groups	Protein Group Accessions	Modifications	ΔCn	Area	q-Value	PEP	XCorr	Charge	MH+ [Da]	ΔM [ppm]	RT [min]	# Missed Cleavages
	High	RLGVIVDNNVIKTELK	3	1	1	vB_Eco4M-7_17		0	0	0.004	0.2381	1.15381	2	1811.09	6.73877	155.108	2
