# Supplementary material for: Characterization of a bacteriophage, vB_Eco4M-7, that effectively infects many Escherichia coli O157 strains
Source: Sci Rep. 2020 Feb 28;10:3743. doi: 10.1038/s41598-020-60568-4 (PMC7048862; doi:10.1038/s41598-020-60568-4)
Supplement: Supplementary file 4 — Supplementary Table S3. [file 41598_2020_60568_MOESM4_ESM.xlsx]

## Sheet: Title page
Supplementary information
Characterization of a bacteriophage, vB_Eco4M-7, that effectively infects many Escherichia coli O157 strains
Agnieszka Necel1, Sylwia Bloch2, Bożena Nejman-Faleńczyk1, Michał Grabski1, Gracja Topka1, Aleksandra Dydecka1, Katarzyna Kosznik-Kwaśnicka2, Łukasz Grabowski2, Agata Jurczak-Kurek3, Tomasz Wołkowicz4, Grzegorz Węgrzyn1, Alicja Węgrzyn2,*
1 Department of Molecular Biology, Faculty of Biology, University of Gdańsk, Wita Stwosza 59, 80-308 Gdańsk, Poland
2 Laboratory of Molecular Biology, Institute of Biochemistry and Biophysics, Polish Academy of Sciences, Kładki 24, 80-822 Gdańsk, Poland
3 Department of Molecular Evolution, Faculty of Biology, University of Gdańsk, Wita Stwosza 59, 80-308 Gdańsk, Poland
4 Department of Bacteriology and Biocontamination Control, National Institute of Public Health-National Institute of Hygiene, Chocimska 24, 00-791 Warsaw, Poland.

## Sheet: ECML-117_MS identification data
Accession	Description	Score	Coverage	# Proteins	# Unique Peptides	# Peptides	# PSMs	Area	# AAs	MW [kDa]	calc. pI
PI34_38	PI34_38	2644.82	39.79	1	21	21	852	4.52579e+10	470	51.1472	4.69092
	A2	Sequence	# PSMs	# Proteins	# Protein Groups	Protein Group Accessions	Modifications	ΔCn	Area	q-Value	PEP	XCorr	Charge	MH+ [Da]	ΔM [ppm]	RT [min]	# Missed Cleavages
	High	FEFETESHAGGELPQLISQIEALIAK	80	1	1	PI34_38		0	1.1416e+09	0	2.538e-13	8.57335	3	2857.48	5.16799	128.933	0
	High	SLIPALEQFLNEESTEAAHQDEVEVK	65	1	1	PI34_38		0	8.49234e+09	0	5.313e-16	8.31985	4	2926.45	5.67707	103.692	0
	High	LKGGAVGDEEEVEAEVKDEEVEVK	7	1	1	PI34_38		0	9.67496e+07	0	1.319e-15	8.16633	4	2587.28	7.57929	63.2339	2
	High	AEAEETPEGEEKFEFETESHAGGELPQLISQIEALIAK	52	1	1	PI34_38		0	3.72373e+09	0	1.586e-06	6.32889	4	4157.03	4.40626	119.346	1
	High	VYRPESAVKDPEAIDSFK	84	1	1	PI34_38		0	962979568	0	5.194e-09	6.27098	4	2051.05	4.20759	62.2972	1
	High	GGAVGDEEEVEAEVKDEEVEVK	6	1	1	PI34_38		0	2.07827e+08	0	9.888e-16	6.18558	3	2346.09	4.39399	67.6806	1
	High	GASVEKDDKPTK	199	1	1	PI34_38		0	37989241	0	2.499e-08	4.14059	3	1274.67	5.03934	58.0791	1
	High	DSTEEREEVMVDPEVK	24	1	1	PI34_38		0	1658997288	0	1.866e-05	3.76321	3	1891.86	2.50144	52.5945	1
	High	GNHIALVDVGR	20	1	1	PI34_38		0	3376756827	0	3.923e-07	3.08634	2	1150.64	7.5921	47.4947	0
	High	SLIPALEQFLNEESTEAAHQDEVEVKAEEKDSTEER	1	1	1	PI34_38		0	0	0	1.472e-05	2.9756	4	4100.95	1.30875	100.721	2
	High	EEVMVDPEVK	91	1	1	PI34_38		0	98313172800	0	2.748e-07	2.93899	2	1174.57	4.67362	67.899	0
	High	DSTEEREEVmVDPEVK	8	1	1	PI34_38	M10(Oxidation)	0	8.67758e+07	0	2.367e-05	2.93789	3	1907.87	6.26544	50.56	1
	High	GGAVGDEEEVEAEVK	1	1	1	PI34_38		0	0	0	2.574e-09	2.88874	2	1517.71	6.77699	47.1271	0
	High	VYRPESAVK	73	1	1	PI34_38		0	890591828	0	2.65e-05	2.86204	2	1048.59	9.01116	30.3423	0
	High	AEAEETPEGEEK	38	1	1	PI34_38		0	28968226500	0	9.611e-07	2.72245	2	1318.57	6.61206	20.9395	0
	High	DPEAIDSFK	16	1	1	PI34_38		0	2025536428	0	4.179e-06	2.63791	2	1021.49	6.8409	49.2955	0
	High	EEVmVDPEVK	40	1	1	PI34_38	M4(Oxidation)	0	3094840152	0	3.098e-07	2.61283	2	1190.57	4.67812	50.2723	0
	High	DNAVEQLK	18	1	1	PI34_38		0	964143296	0	0.0004827	2.13255	2	916.478	4.74589	32.8266	0
	High	AEDVSPcDK	3	1	1	PI34_38	C7(Carbamidomethyl)	0	1.42331e+08	0	5.994e-06	2.04351	2	1020.44	4.76456	18.3359	0
	High	DDKPTK	23	1	1	PI34_38		0	4.57974e+07	0	0.006993	1.8818	2	703.365	3.69845	8.979	0
	High	AEDVVSGLQNSNVKGASVEK	1	1	1	PI34_38		0	2.82973e+07	0	0.02049	1.39878	3	2031.04	4.55901	38.2871	1
	High	DSTEER	1	1	1	PI34_38		0	3.86412e+06	0	0.007103	1.1997	2	736.314	4.33394	9.32011	0
	High	GVEHGQK	1	1	1	PI34_38		0	1.03516e+06	0	0.07751	0.795263	2	754.387	4.29152	9.41166	0
PI34_34	PI34_34	318.48	36.54	1	22	22	288	2.97277e+09	791	88.592	5.17334
	A2	Sequence	# PSMs	# Proteins	# Protein Groups	Protein Group Accessions	Modifications	ΔCn	Area	q-Value	PEP	XCorr	Charge	MH+ [Da]	ΔM [ppm]	RT [min]	# Missed Cleavages
	High	GADGDEVDcFVGPNLK	3	1	1	PI34_34	C9(Carbamidomethyl)	0	1.33859e+08	0	1.367e-12	3.77058	2	1692.76	3.38357	63.5599	0
	High	VFIVNQNDNYSGEFDEHK	5	1	1	PI34_34		0	333036009	0	4.707e-10	3.76471	3	2154.99	7.58591	60.3603	0
	High	GDcSQAYGALNNPTNSPK	3	1	1	PI34_34	C3(Carbamidomethyl)	0	2.111e+08	0	1.085e-08	3.71847	2	1893.85	3.61584	42.2608	0
	High	LHGMILGIENPR	13	1	1	PI34_34		0	3198555429	0	8.716e-06	3.66561	3	1349.74	5.0518	64.1132	0
	High	MGGQFYSETGIMPEGAAR	4	1	1	PI34_34		0	4.44878e+08	0	3.25e-10	3.58855	2	1901.86	4.72184	66.8274	0
	High	LHGmILGIENPR	13	1	1	PI34_34	M4(Oxidation)	0	2.72539e+08	0	3.018e-06	3.5769	3	1365.74	5.98979	54.3288	0
	High	EGLEGIADYYLK	8	1	1	PI34_34		0	4.36412e+09	0	2.311e-08	3.44579	2	1370.69	6.77871	83.7256	0
	High	APVEINMDDTDDESSHQVDVLTQLK	1	1	1	PI34_34		0	0	0	1.363e-06	3.40451	3	2799.32	5.80122	73.9222	0
	High	mGGQFYSETGIMPEGAAR	1	1	1	PI34_34	M1(Oxidation)	0	2.23573e+07	0	2.902e-09	3.32978	2	1917.86	8.16127	61.8438	0
	High	TLIDAGVISPDEER	3	1	1	PI34_34		0	156900856	0	1.544e-07	3.11026	2	1514.78	6.72938	62.1844	0
	High	TQPEAEPAEMPPGDPLAPFER	7	1	1	PI34_34		0	53456334	0	0.001546	2.93625	3	2279.07	2.18034	78.966	0
	High	LPEDAAEETPGMSPENMALLGK	1	1	1	PI34_34		0	2.95352e+07	0	1.914e-06	2.85796	3	2300.1	7.38835	74.916	0
	High	MPHHYGFIK	174	1	1	PI34_34		0	5.22064e+07	0	1.848e-06	2.67606	3	1129.57	7.24948	66.9702	0
	High	cMLGFDSAEEAK	2	1	1	PI34_34	C1(Carbamidomethyl)	0	121307578	0	4.689e-10	2.54296	2	1357.59	6.74102	56.7049	0
	High	TANEAPLLAMSK	1	1	1	PI34_34		0	4.79669e+07	0	2.444e-06	2.31531	2	1245.65	3.02437	55.7824	0
	High	SSSESELSVQASER	4	1	1	PI34_34		0	0	0	1.119e-08	2.23604	2	1495.69	4.6039	37.3488	0
	High	TESNRPTFK	15	1	1	PI34_34		0	2.55774e+07	0	0.01868	2.20029	3	1079.55	3.75697	26.8749	0
	High	GHVVNLR	15	1	1	PI34_34		0	30656761	0	0.004546	2.08579	2	794.468	5.84006	27.2404	0
	High	SVQPSTLPSVK	2	1	1	PI34_34		0	1355635456	0	0.002786	2.01488	2	1142.65	4.62688	41.5762	0
	High	VIIFDVR	1	1	1	PI34_34		0	4.87502e+07	0	1.175e-05	1.65374	2	861.524	5.62397	67.3041	0
	High	GELAENPDK	2	1	1	PI34_34		0	7.03969e+06	0	1.711e-06	1.57743	2	972.468	4.94095	21.8364	0
	High	mPHHYGFIK	5	1	1	PI34_34	M1(Oxidation)	0	1.92624e+06	0	0.08949	1.46561	3	1145.56	6.09933	66.4625	0
	High	EGQDVDFDPQK	1	1	1	PI34_34		0	1230266	0	0.006775	1.17912	2	1277.57	4.39479	41.1569	0
	High	IYAAER	3	1	1	PI34_34		0	1.70748e+06	0	0.007558	1.09903	2	722.387	4.77996	22.0088	0
	High	LMMWIK	1	1	1	PI34_34		0	8.35634e+06	0	0.0004714	1.0367	2	821.447	7.42952	72.0605	0
PI34_24	PI34_24	302.419	36.94	1	18	18	109	4.74188e+09	785	82.9464	5.37646
	A2	Sequence	# PSMs	# Proteins	# Protein Groups	Protein Group Accessions	Modifications	ΔCn	Area	q-Value	PEP	XCorr	Charge	MH+ [Da]	ΔM [ppm]	RT [min]	# Missed Cleavages
	High	ASGGFVAANTSWSVINGDAVKPAAGTLVR	3	1	1	PI34_24		0	4.41314e+08	0	6.371e-13	8.20249	3	2816.49	7.35667	79.1413	0
	High	NNFEVALAQPTTTSDTTITIR	3	1	1	PI34_24		0	3.29226e+08	0	1.404e-12	6.36811	2	2293.18	6.5652	75.2092	0
	High	AQLNILNGIGSSASYLFGADGIAR	6	1	1	PI34_24		0	6.77885e+07	0	8.824e-13	5.36825	3	2408.26	1.12795	100.964	0
	High	GAFYTNNDLYPQGGGDTIPVGSGAVEGR	3	1	1	PI34_24		0	1.53892e+09	0	1.248e-12	4.7378	3	2812.33	5.084	73.8398	0
	High	SYIQPYEVVADGQLLNR	10	1	1	PI34_24		0	2888559927	0	1.219e-09	4.08649	3	1965.02	5.95465	81.446	0
	High	IGTNVAYQAFLQAYGK	3	1	1	PI34_24		0	6.94565e+08	0	1.933e-07	4.03582	3	1743.92	5.89529	83.3315	0
	High	DVVAQPLNSVGVAASER	9	1	1	PI34_24		0	4945131608	0	9.118e-09	3.96556	2	1711.91	4.82266	59.4953	0
	High	SSPIYGAATDEIMGR	6	1	1	PI34_24		0	3291856873	0	8.374e-13	3.34975	2	1567.76	9.77995	67.2659	0
	High	YTPYWINAIYQR	3	1	1	PI34_24		0	567169071	0	9.185e-06	2.98264	2	1587.81	6.07128	85.5596	0
	High	LNTINIDASR	6	1	1	PI34_24		0	4887744086	0	2.646e-08	2.95638	2	1116.6	3.22981	45.2361	0
	High	SSPIYGAATDEImGR	2	1	1	PI34_24	M13(Oxidation)	0	101692123	0	7.282e-06	2.89219	2	1583.75	7.11118	55.4543	0
	High	YSSGNGTTTFR	6	1	1	PI34_24		0	186525300	0	2.638e-08	2.79993	2	1190.54	-0.139995	30.1941	0
	High	AWAAGDMLSIR	8	1	1	PI34_24		0	2.46621e+09	0	5.391e-08	2.74152	2	1190.61	5.69882	75.2336	0
	High	TTAATLTGTVR	9	1	1	PI34_24		0	4392771465	0	2.194e-08	2.73653	2	1091.61	5.21463	37.2453	0
	High	VPDLNGVQTGSVR	4	1	1	PI34_24		0	2971110356	0	3.634e-08	2.56354	2	1341.72	6.1214	47.4767	0
	High	SGSGFPTLGANER	8	1	1	PI34_24		0	3.53743e+09	0	1.586e-08	2.55146	2	1292.63	7.61144	50.7919	0
	High	SGTTALDR	9	1	1	PI34_24		0	2.83833e+08	0	0.0001238	2.47403	2	820.421	5.55507	20.1169	0
	High	NFVGVWVIR	5	1	1	PI34_24		0	4.78479e+08	0	2.318e-06	2.13192	2	1089.63	5.58094	83.9438	0
	High	AWAAGDmLSIR	5	1	1	PI34_24	M7(Oxidation)	0	94990042	0	8.882e-07	1.99006	2	1206.6	6.29668	59.8438	0
	High	ADWPELWAYAQMLSPIADADWLADK	1	1	1	PI34_24		0	0	0	0.02329	1.24278	3	2876.37	2.24937	131.051	0
PI34_39	PI34_39	194.804	35.12	1	5	5	73	7374210966	205	21.4778	5.47803
	A2	Sequence	# PSMs	# Proteins	# Protein Groups	Protein Group Accessions	Modifications	ΔCn	Area	q-Value	PEP	XCorr	Charge	MH+ [Da]	ΔM [ppm]	RT [min]	# Missed Cleavages
	High	TLGAQDFEVELGGTNYYGILGNSK	8	1	1	PI34_39		0	3.01801e+08	0	4.019e-09	5.83215	3	2546.25	4.30671	92.8663	0
	High	IANANEGANVNAISR	10	1	1	PI34_39		0	1.22529e+10	0	1.444e-09	4.10333	2	1513.78	4.40532	37.2879	0
	High	TDVSLMGTGQTK	14	1	1	PI34_39		0	8529683397	0	5.01e-08	3.26761	2	1237.62	6.37822	41.2221	0
	High	QYTTGFPGDIVR	31	1	1	PI34_39		0	1.34001e+09	0	2.413e-10	3.12058	2	1353.69	7.62344	68.3275	0
	High	TDVSLmGTGQTK	6	1	1	PI34_39	M6(Oxidation)	0	67917478	0	1.588e-10	3.11341	2	1253.61	4.41326	30.0108	0
	High	MTFQTSVGR	4	1	1	PI34_39		0	1.01364e+09	0	5.236e-05	2.36541	2	1026.51	4.72594	44.4209	0
PI34_40	PI34_40	109.862	29.82	1	12	12	56	1.28743e+09	379	41.6511	5.60498
	A2	Sequence	# PSMs	# Proteins	# Protein Groups	Protein Group Accessions	Modifications	ΔCn	Area	q-Value	PEP	XCorr	Charge	MH+ [Da]	ΔM [ppm]	RT [min]	# Missed Cleavages
	High	SYVEDYANATAGVLLK	4	1	1	PI34_40		0	727405171	0	5.34e-10	4.3704	2	1713.88	7.96609	82.1323	0
	High	RQQAAVSLEIMR	1	1	1	PI34_40		0	4.00645e+06	0	3.36e-09	4.00931	3	1401.77	7.95766	54.97	1
	High	GEMGMAVGMLEEGR	8	1	1	PI34_40		0	1.32889e+09	0	2.179e-11	3.7403	2	1466.65	3.31086	72.9115	0
	High	NAIGFYGWYNGNNR	1	1	1	PI34_40		0	83362701	0	2.063e-08	3.41494	2	1645.76	3.78077	75.35	0
	High	GEMGMAVGmLEEGR	11	1	1	PI34_40	M9(Oxidation)	0	8.18815e+07	0	6.156e-10	2.96428	2	1482.65	8.18678	60.6459	0
	High	VNSQDQIDPEK	3	1	1	PI34_40		0	140671109	0	2.443e-09	2.88566	2	1272.61	3.8728	26.3211	0
	High	QQAAVSLEIMR	5	1	1	PI34_40		0	3.61935e+08	0	6.838e-09	2.86259	2	1245.67	5.5726	60.9295	0
	High	DWITQTYPK	3	1	1	PI34_40		0	1.25466e+09	0	1.368e-05	2.34808	2	1151.58	5.41892	63.0217	0
	High	RPFAVVR	12	1	1	PI34_40		0	4.98849e+07	0	0.0001945	2.17684	2	844.52	6.15976	40.2675	0
	High	FmTLGVEK	2	1	1	PI34_40	M2(Oxidation)	0	9.56379e+07	0	7.923e-06	1.95008	2	940.484	3.56539	42.7388	0
	High	LNSAETK	1	1	1	PI34_40		0	8.05352e+06	0	1.368e-05	1.52292	2	762.402	4.2118	11.7634	0
	High	FMTLGVEK	3	1	1	PI34_40		0	1.27873e+09	0	0.0001462	1.39667	2	924.491	5.05888	55.6487	0
	High	DQIEHLNR	1	1	1	PI34_40		0	0	0	4.272e-05	1.29539	2	1024.53	7.92834	31.462	0
	High	ISQTHSR	1	1	1	PI34_40		0	5.88915e+06	0	0.001881	1.06792	2	828.436	4.24448	10.3461	0
PI34_30	PI34_30	95.9849	27.63	1	2	2	49	3434815495	76	7.72209	4.80518
	A2	Sequence	# PSMs	# Proteins	# Protein Groups	Protein Group Accessions	Modifications	ΔCn	Area	q-Value	PEP	XCorr	Charge	MH+ [Da]	ΔM [ppm]	RT [min]	# Missed Cleavages
	High	GGGAEIcFEEK	34	1	1	PI34_30	C7(Carbamidomethyl)	0	3219002917	0	7.903e-08	3.15979	2	1196.53	7.2692	49.5704	0
	High	GSGTLVVSSH	15	1	1	PI34_30		0	3650628073	0	1.463e-06	2.18097	2	943.488	3.80645	30.3999	0
PI34_62	PI34_62	93.7914	69.16	1	12	12	38	4.54027e+08	214	22.9955	9.34912
	A2	Sequence	# PSMs	# Proteins	# Protein Groups	Protein Group Accessions	Modifications	ΔCn	Area	q-Value	PEP	XCorr	Charge	MH+ [Da]	ΔM [ppm]	RT [min]	# Missed Cleavages
	High	NSGcIPLADAGNFDSTVK	3	1	1	PI34_62	C4(Carbamidomethyl)	0	4.97616e+08	0	3.255e-12	4.25576	2	1865.88	5.9016	65.5624	0
	High	QSGYDALNNPDILTEPK	4	1	1	PI34_62		0	326355840	0	2.022e-08	4.06762	2	1874.92	5.67082	66.2738	0
	High	INGAAPNAANHGELR	2	1	1	PI34_62		0	3.77073e+06	0	3.045e-07	3.5651	3	1504.77	3.25089	28.2005	0
	High	KPVEIANNTYANR	8	1	1	PI34_62		0	1.26394e+08	0	2.39e-06	3.4573	3	1489.79	7.62038	34.9823	0
	High	NAIAAFLANVGVETGSLK	1	1	1	PI34_62		0	1.0762e+07	0	2.547e-09	3.42641	2	1774.98	5.79096	104.612	0
	High	SGSAPNSLALSIAR	2	1	1	PI34_62		0	3.52414e+08	0	8.526e-05	2.92429	2	1343.74	7.27458	57.4665	0
	High	GTGcSMDVAEK	3	1	1	PI34_62	C4(Carbamidomethyl)	0	69529446	0	1.751e-07	2.646	2	1154.49	4.57413	27.7413	0
	High	ANYAEYTR	4	1	1	PI34_62		0	2.14879e+07	0	1.405e-05	2.30607	2	987.457	4.44957	32.4928	0
	High	GAIQLTGK	4	1	1	PI34_62		0	2.04639e+07	0	3.091e-05	2.23151	2	787.472	5.73611	32.7237	0
	High	YIADSAAWFFK	2	1	1	PI34_62		0	1.95617e+08	0	9.712e-05	2.21063	2	1318.65	6.16648	87.7064	0
	High	MINANVISK	2	1	1	PI34_62		0	5.1205e+08	0	1.848e-07	2.09877	2	989.549	3.78989	43.1271	0
	High	WVDPFK	3	1	1	PI34_62		0	2.13291e+08	0	0.0001449	1.61148	2	791.413	5.30456	67.292	0
PI34_60	PI34_60	64.8433	26.43	1	17	17	30	2.18241e+08	912	98.6099	4.90674
	A2	Sequence	# PSMs	# Proteins	# Protein Groups	Protein Group Accessions	Modifications	ΔCn	Area	q-Value	PEP	XCorr	Charge	MH+ [Da]	ΔM [ppm]	RT [min]	# Missed Cleavages
	High	DNFEGPDNIGGNFFGAGGK	3	1	1	PI34_60		0	148975768	0	1.542e-10	3.80539	2	1912.85	3.17806	78.4903	0
	High	TASSGEPVYSLANNPSAK	2	1	1	PI34_60		0	181157078	0	5.349e-09	3.6511	2	1792.89	9.13027	47.0679	0
	High	QVLLSHGNNAGLTISGVAGTVSR	1	1	1	PI34_60		0	47373133	0	2.782e-05	3.61907	3	2251.23	7.07883	67.2629	0
	High	VGGINEWPLNNFK	3	1	1	PI34_60		0	1.04225e+08	0	2.983e-07	3.2096	2	1487.77	4.59237	80.4203	0
	High	GVNQVIDGALVNDYSISK	1	1	1	PI34_60		0	0	0	1.078e-07	3.12729	2	1891.99	5.58068	77.1932	0
	High	DGDNTVTATPISGVPNQFPSFK	1	1	1	PI34_60		0	79184569	0	1.137e-05	2.97007	3	2292.12	3.69334	79.6215	0
	High	FYSIGAGDLQR	2	1	1	PI34_60		0	166509540	0	5.087e-06	2.57291	2	1226.62	5.0096	59.6225	0
	High	NEGFLPANAGIR	3	1	1	PI34_60		0	198127008	0	9.448e-06	2.49187	2	1258.66	4.78954	59.776	0
	High	YTQPNDGTSFGNIVK	2	1	1	PI34_60		0	261512243	0	2.012e-07	2.33133	2	1640.8	6.78241	56.1983	0
	High	FDTNLLQNLK	2	1	1	PI34_60		0	1.23761e+08	0	2.211e-06	2.32998	2	1205.66	2.33046	74.4068	0
	High	LSATIGTVPASGYAR	2	1	1	PI34_60		0	1.86153e+08	0	0.0001487	2.29281	2	1463.8	7.66848	54.3045	0
	High	AAITNYWR	2	1	1	PI34_60		0	1.01803e+08	0	1.564e-05	2.06227	2	994.515	4.62736	56.2882	0
	High	YQDQFWIDWYK	1	1	1	PI34_60		0	0	0	1.954e-06	2.01302	2	1591.73	6.57269	93.1951	0
	High	WMQNNAPNITSLVQK	1	1	1	PI34_60		0	6030028	0	0.01776	1.83012	2	1743.9	8.44106	72.085	0
	High	AIGGDWYR	1	1	1	PI34_60		0	2.38415e+07	0	2.229e-05	1.72953	2	937.458	6.18839	54.1625	0
	High	TATSIYIK	1	1	1	PI34_60		0	5.85494e+07	0	1.642e-05	1.66739	2	896.514	5.71244	39.5033	0
	High	LFVTVPDGMGGYIPK	2	1	1	PI34_60		0	195084002	0	0.1962	1.36312	2	1593.85	7.21879	84.6292	0
PI34_55	PI34_55	64.8164	40.08	1	24	24	42	1.04805e+08	726	78.9169	6.04932
	A2	Sequence	# PSMs	# Proteins	# Protein Groups	Protein Group Accessions	Modifications	ΔCn	Area	q-Value	PEP	XCorr	Charge	MH+ [Da]	ΔM [ppm]	RT [min]	# Missed Cleavages
	High	LGFEAGLSPIGVEQLQR	1	1	1	PI34_55		0	48495196	0	6.645e-10	4.42685	2	1813.99	6.11777	83.1919	0
	High	ASNLAFNAYTNPDVMNK	1	1	1	PI34_55		0	5.6217e+07	0	2.625e-09	3.82423	2	1869.89	4.11341	65.7233	0
	High	QLNESSGGVLGAQGSR	1	1	1	PI34_55		0	8.58849e+07	0	4.195e-11	3.2292	2	1559.79	5.37948	40.0168	0
	High	QAWAAWAGEIGR	1	1	1	PI34_55		0	2.44222e+07	0	2.505e-06	3.21228	2	1315.66	6.64316	76.1685	0
	High	VLEQDDINDINNLTATPLK	2	1	1	PI34_55		0	4.16567e+07	0	7.54e-09	3.16596	2	2126.11	5.07723	75.0962	0
	High	QNIMGGAQLLK	1	1	1	PI34_55		0	6.84422e+07	0	7.304e-07	3.06943	2	1172.65	7.70848	60.0975	0
	High	DTNQLLDEIGTK	2	1	1	PI34_55		0	9.0485e+07	0	8.749e-08	3.0035	2	1346.68	1.44726	65.6145	0
	High	NMQLASTPGVRPNIQAEAMK	1	1	1	PI34_55		0	43029905	0	7.644e-05	2.85713	3	2156.1	1.5554	57.4173	0
	High	WITQMADGDVK	2	1	1	PI34_55		0	71396889	0	9.955e-10	2.57995	2	1263.61	6.13208	57.5604	0
	High	QQAALETIR	2	1	1	PI34_55		0	67972220	0	4.967e-06	2.49509	2	1029.57	4.14186	37.8964	0
	High	LAAFQLEAFQK	1	1	1	PI34_55		0	35109371	0	9.938e-06	2.38232	2	1265.7	7.40973	73.984	0
	High	GDIDFAQTYLK	1	1	1	PI34_55		0	1.28272e+08	0	1.75e-06	2.29451	2	1270.64	6.30438	69.6469	0
	High	LEQLQDK	4	1	1	PI34_55		0	21852456	0	2.613e-05	2.21452	2	873.472	5.28386	25.5163	0
	High	GLGITDGNDPR	4	1	1	PI34_55		0	9.56576e+07	0	8.199e-05	1.94827	2	1114.55	4.12813	38.7758	0
	High	VMAALER	2	1	1	PI34_55		0	63326546	0	7.523e-05	1.78659	2	789.434	6.37565	35.3056	0
	High	NVVINVNGAQDPR	1	1	1	PI34_55		0	2.33256e+07	0	6.933e-05	1.72638	2	1395.74	3.47187	45.5295	0
	High	DITMGQK	2	1	1	PI34_55		0	0	0	0.001056	1.6468	2	792.396	5.48791	26.6726	0
	High	GSYAPVQGQSR	2	1	1	PI34_55		0	37252414	0	2.163e-05	1.61985	2	1149.57	6.36566	25.4515	0
	High	SAQALFTR	1	1	1	PI34_55		0	68965143	0	0.0001165	1.52904	2	893.489	5.20737	43.5668	0
	High	DNLLLNK	1	1	1	PI34_55		0	3.6041e+07	0	0.0003534	1.527	2	829.482	4.92941	43.6804	0
	High	QANGEYATGAPQGAPVTPVLSGSGVEAPK	1	1	1	PI34_55		0	0	0	0.1854	1.41011	3	2753.38	3.89359	62.6795	0
	High	DFTGAFK	3	1	1	PI34_55		0	4.42652e+07	0	0.04044	1.29819	2	785.387	4.80398	50.3776	0
	High	QTVQYR	3	1	1	PI34_55		0	5.1417e+06	0	0.000413	1.23117	2	794.419	4.88263	21.3498	0
	High	QQAALETIRNSmGQIQEDWRR	2	1	1	PI34_55	M12(Oxidation)	0	0	0.002	0.2669	0.112389	3	2546.28	9.39541	135.68	2
PI34_68	PI34_68	62.7736	23.08	1	5	5	26	2.11936e+08	286	31.2135	5.24951
	A2	Sequence	# PSMs	# Proteins	# Protein Groups	Protein Group Accessions	Modifications	ΔCn	Area	q-Value	PEP	XCorr	Charge	MH+ [Da]	ΔM [ppm]	RT [min]	# Missed Cleavages
	High	SKQEEASGAAGPVNETPTDAEEF	10	1	1	PI34_68		0	4.80171e+08	0	1.43e-05	4.46611	3	2364.06	5.69187	53.1543	1
	High	AFHNDVVGGNVNIDR	5	1	1	PI34_68		0	1.16959e+08	0	6.343e-09	3.69113	3	1626.81	7.28021	48.7717	0
	High	KVQTPQGLK	3	1	1	PI34_68		0	1.24265e+07	0	1.653e-05	2.34475	2	998.602	2.75093	25.9595	1
	High	EHVDAEVAAGR	4	1	1	PI34_68		0	6.66583e+06	0	0.001642	2.14217	3	1153.57	5.85064	30.1228	0
	High	ETTEVAVK	4	1	1	PI34_68		0	3.86791e+07	0	5.601e-05	2.09432	2	876.472	5.43337	21.858	0
PI34_36	PI34_36	59.7325	15.69	1	3	3	19	1.07216e+09	306	30.816	6.69775
	A2	Sequence	# PSMs	# Proteins	# Protein Groups	Protein Group Accessions	Modifications	ΔCn	Area	q-Value	PEP	XCorr	Charge	MH+ [Da]	ΔM [ppm]	RT [min]	# Missed Cleavages
	High	LSTSNSDITDDAFTMSAGIR	6	1	1	PI34_36		0	826567634	0	2.701e-11	5.43469	2	2101.98	5.23114	74.7812	0
	High	SSGNQYTLPAATASVLGGVK	6	1	1	PI34_36		0	4.27208e+08	0	5.598e-12	5.30565	2	1921.01	6.03663	74.8569	0
	High	LSTSNSDITDDAFTmSAGIR	1	1	1	PI34_36	M15(Oxidation)	0	1.52126e+07	0	1.136e-06	3.3176	2	2117.97	3.67331	64.3761	0
	High	FGGNIPTK	6	1	1	PI34_36		0	1962710356	0	0.001565	2.20313	2	833.456	4.71731	34.0638	0
PI34_61	PI34_61	40.7955	20.54	1	9	9	16	4.06539e+08	594	63.165	6.07471
	A2	Sequence	# PSMs	# Proteins	# Protein Groups	Protein Group Accessions	Modifications	ΔCn	Area	q-Value	PEP	XCorr	Charge	MH+ [Da]	ΔM [ppm]	RT [min]	# Missed Cleavages
	High	NAIVVSNSGTPSAPEWR	4	1	1	PI34_61		0	568195766	0	1.766e-09	4.15539	2	1784.9	5.33611	59.6011	0
	High	GYTPDYALALEAGNVAAK	3	1	1	PI34_61		0	553850837	0	8.256e-09	3.35273	2	1823.93	5.91523	75.7802	0
	High	LITMGDVFEVGETR	1	1	1	PI34_61		0	8.32224e+06	0	2.747e-10	3.31322	2	1566.79	7.36287	85.0051	0
	High	YIPMPAGGDAQNPYFVR	2	1	1	PI34_61		0	9.75698e+07	0	4.977e-08	3.11876	3	1895.93	7.64159	72.4705	0
	High	LGAYGQVWTR	1	1	1	PI34_61		0	11505351	0	1.034e-08	2.32591	2	1150.6	3.37592	57.6097	0
	High	GAQDIILTVPAGYSWPPSAGSR	1	1	1	PI34_61		0	0	0	0.006393	2.13822	3	2243.15	3.09819	84.9696	0
	High	LPDNMVIR	2	1	1	PI34_61		0	4.0082e+07	0	5.783e-05	1.69651	2	957.525	6.81213	51.8657	0
	High	YGVYDGTHNNLGSAR	1	1	1	PI34_61		0	2.63394e+06	0	0.02699	1.54768	3	1623.76	3.95942	41.5625	0
	High	KYIPmPAGGDAQNPYFVR	1	1	1	PI34_61	M5(Oxidation)	0	0	0.007	0.4221	0.308721	2	2040.02	8.52432	120.856	1
PI34_35	PI34_35	31.5651	35.69	1	10	10	21	1.58311e+08	283	31.7584	9.61279
	A2	Sequence	# PSMs	# Proteins	# Protein Groups	Protein Group Accessions	Modifications	ΔCn	Area	q-Value	PEP	XCorr	Charge	MH+ [Da]	ΔM [ppm]	RT [min]	# Missed Cleavages
	High	GSPIIPSNAIAMAYR	1	1	1	PI34_35		0	1.81583e+08	0	4.317e-07	2.82696	2	1560.83	7.59186	73.8521	0
	High	GATSATFASLK	2	1	1	PI34_35		0	1.05623e+08	0	6.107e-08	2.66119	2	1053.56	6.9437	46.3911	0
	High	LYcVLSDER	3	1	1	PI34_35	C3(Carbamidomethyl)	0	129318188	0	2.908e-07	2.47696	2	1154.56	5.49591	51.3548	0
	High	SAGIEAPK	4	1	1	PI34_35		0	3.70614e+07	0	1.1e-06	2.1964	2	772.424	5.74003	25.3473	0
	High	LWEVGGELK	1	1	1	PI34_35		0	8.84197e+07	0	0.0001274	2.09941	2	1030.56	6.84972	63.1811	0
	High	IAADFIK	2	1	1	PI34_35		0	92399841	0	0.0002533	1.92938	2	777.455	5.79247	49.937	0
	High	FVENTLR	3	1	1	PI34_35		0	1.64033e+08	0	2.749e-05	1.80143	2	878.478	5.19808	37.0395	0
	High	QNGVEEFEWAHSGAGK	1	1	1	PI34_35		0	0	0	0.03873	1.59386	3	1745.8	7.48434	54.3498	0
	High	RVDLIAK	1	1	1	PI34_35		0	0	0.003	0.3042	1.52693	2	814.52	6.38493	36.1578	1
	High	ISHEHVDGMRFK	3	1	1	PI34_35		0	7.96826e+06	0.003	0.3249	0.831474	3	1455.73	8.16135	37.8468	1
PI34_44	PI34_44	30.9141	34.03	1	6	6	15	2.19256e+08	191	21.8179	5.12256
	A2	Sequence	# PSMs	# Proteins	# Protein Groups	Protein Group Accessions	Modifications	ΔCn	Area	q-Value	PEP	XCorr	Charge	MH+ [Da]	ΔM [ppm]	RT [min]	# Missed Cleavages
	High	MTDVDLIDMLATR	3	1	1	PI34_44		0	139131067	0	2.588e-09	3.78646	2	1493.74	6.87328	95.7846	0
	High	FKDIEDQIYATR	3	1	1	PI34_44		0	9.03633e+06	0	1.631e-05	3.05964	3	1498.76	3.46483	57.612	1
	High	NAISIDTPAVAR	2	1	1	PI34_44		0	1.60197e+08	0	2.541e-05	2.61483	2	1227.68	6.45962	51.5207	0
	High	IEEGLAAYSR	2	1	1	PI34_44		0	1.49035e+08	0	3.706e-08	2.44639	2	1108.57	3.56049	45.1091	0
	High	ADLSAVPVQK	4	1	1	PI34_44		0	348535564	0	1.449e-07	2.42919	2	1027.58	5.34899	39.1496	0
	High	IDMNNNEK	1	1	1	PI34_44		0	1.4014e+07	0	0.05643	0.746374	2	977.445	9.48656	19.9056	0
PI34_59	PI34_59	25.6597	25.3	1	7	7	19	1.73851e+08	423	44.9682	4.53857
	A2	Sequence	# PSMs	# Proteins	# Protein Groups	Protein Group Accessions	Modifications	ΔCn	Area	q-Value	PEP	XCorr	Charge	MH+ [Da]	ΔM [ppm]	RT [min]	# Missed Cleavages
	High	SGQAAPTYPSDYGSEWIANPWDK	2	1	1	PI34_59		0	4.09959e+07	0	5.806e-06	2.80968	2	2540.15	4.40973	83.669	0
	High	LYQQGIASLGAIR	2	1	1	PI34_59		0	221983825	0	2.238e-09	2.51536	2	1389.79	4.58779	66.6163	0
	High	TSNMTLASK	4	1	1	PI34_59		0	8.69093e+07	0	1.727e-06	2.50465	2	952.479	2.75854	26.0519	0
	High	TYSTSATTTVPGTQYMSDGALK	2	1	1	PI34_59		0	5.52042e+07	0	0.00347	2.27669	3	2280.08	2.81565	64.0633	0
	High	QVFAETIFK	2	1	1	PI34_59		0	1.91474e+08	0	0.0002394	2.26779	2	1082.59	6.14529	69.5189	0
	High	NVSTMLK	5	1	1	PI34_59		0	1.08095e+08	0	0.0001111	1.70785	2	792.432	4.79062	36.5753	0
	High	AMSVDGVESVMVVENDTGAPGTVR	2	1	1	PI34_59		0	0	0	0.1591	1.451	3	2420.16	5.8482	77.4892	0
PI34_46	PI34_46	20.844	11.27	1	4	4	11	9.96883e+07	426	45.9886	4.89404
	A2	Sequence	# PSMs	# Proteins	# Protein Groups	Protein Group Accessions	Modifications	ΔCn	Area	q-Value	PEP	XCorr	Charge	MH+ [Da]	ΔM [ppm]	RT [min]	# Missed Cleavages
	High	ANYIGATQQAGQTLAFFQR	2	1	1	PI34_46		0	8.8792e+07	0	5.104e-09	3.75994	2	2085.06	5.51563	81.3132	0
	High	GYSGVGMMIR	2	1	1	PI34_46		0	108775094	0	6.709e-07	2.107	2	1070.52	4.8297	57.9685	0
	High	NVTVSTDSR	6	1	1	PI34_46		0	1.01498e+08	0	6.506e-06	1.99055	2	978.49	5.10743	22.2443	0
	High	AALYFGFISK	1	1	1	PI34_46		0	8.45195e+06	0	0.006068	1.46482	2	1116.62	6.74297	81.3959	0
PI34_75	PI34_75	19.4714	33.88	1	5	5	9	1.01159e+08	183	20.6643	5.52881
	A2	Sequence	# PSMs	# Proteins	# Protein Groups	Protein Group Accessions	Modifications	ΔCn	Area	q-Value	PEP	XCorr	Charge	MH+ [Da]	ΔM [ppm]	RT [min]	# Missed Cleavages
	High	EEGIQVAQEVVTDSHTNPNIAGQR	1	1	1	PI34_75		0	86522290	0	2.397e-12	5.12153	3	2592.28	4.43667	64.2885	0
	High	IEQIALSIPGAQR	2	1	1	PI34_75		0	68297466	0	4.574e-06	2.6087	2	1395.81	9.14441	68.2731	0
	High	VFEADVFK	2	1	1	PI34_75		0	148656351	0	0.0001941	2.02547	2	954.5	7.59823	60.8071	0
	High	AQNFLAK	3	1	1	PI34_75		0	51025207	0	0.0002955	1.75224	2	791.445	5.44422	34.1313	0
	High	GDcTNEADLR	1	1	1	PI34_75	C3(Carbamidomethyl)	0	2.13848e+07	0	4.941e-07	1.7364	2	1150.49	5.65165	24.9845	0
PI34_58	PI34_58	17.3849	26.56	1	5	5	7	2.03474e+08	241	25.4742	5.64307
	A2	Sequence	# PSMs	# Proteins	# Protein Groups	Protein Group Accessions	Modifications	ΔCn	Area	q-Value	PEP	XCorr	Charge	MH+ [Da]	ΔM [ppm]	RT [min]	# Missed Cleavages
	High	YTTDGMIPAQVISYDR	1	1	1	PI34_58		0	1.21804e+08	0	3.606e-12	4.35079	2	1829.88	4.10079	73.1467	0
	High	SSMFAALQGMLDR	1	1	1	PI34_58		0	3.66962e+07	0	3.398e-09	3.02561	2	1426.69	6.66611	99.0027	0
	High	TFADGLFIPDVFR	1	1	1	PI34_58		0	1.0716e+08	0	2.045e-07	2.83201	2	1497.78	4.56935	104.863	0
	High	LTQLTSPNQTDK	3	1	1	PI34_58		0	3.81459e+08	0	1.198e-08	2.76817	2	1345.7	6.36247	32.8983	0
	High	ATFNGGIEGK	1	1	1	PI34_58		0	3.75953e+06	0	0.004154	1.32708	2	993.506	5.84258	33.7322	0
PI34_49	PI34_49	14.3892	45.76	1	6	6	14	2.98966e+08	118	12.8036	4.70361
	A2	Sequence	# PSMs	# Proteins	# Protein Groups	Protein Group Accessions	Modifications	ΔCn	Area	q-Value	PEP	XCorr	Charge	MH+ [Da]	ΔM [ppm]	RT [min]	# Missed Cleavages
	High	LGEDLYDVENGVDYLGTVFK	2	1	1	PI34_49		0	4.2393e+07	0	2.492e-08	4.02263	3	2246.09	1.73361	104.168	0
	High	KSIADAILK	1	1	1	PI34_49		0	45106352	0	7.077e-06	2.54291	2	958.599	5.76899	52.4647	1
	High	NLNILSGEK	1	1	1	PI34_49		0	3.17919e+08	0	7.181e-05	2.04269	2	987.553	5.68837	51.8414	0
	High	SPVDEDGAR	2	1	1	PI34_49		0	22473462	0	1.458e-05	1.92285	2	945.432	4.67186	18.2927	0
	High	AMVQVIK	5	1	1	PI34_49		0	3.24406e+08	0	3.367e-05	1.59313	2	788.474	5.54167	41.9871	0
	High	SIADAILK	3	1	1	PI34_49		0	254574184	0	5.04e-06	1.52741	2	830.502	4.82065	59.7399	0
PI34_41	PI34_41	13.984	32.47	1	4	4	7	9.58792e+07	154	16.7846	7.66455
	A2	Sequence	# PSMs	# Proteins	# Protein Groups	Protein Group Accessions	Modifications	ΔCn	Area	q-Value	PEP	XCorr	Charge	MH+ [Da]	ΔM [ppm]	RT [min]	# Missed Cleavages
	High	AGSGALPNIR	1	1	1	PI34_41		0	2.79781e+07	0	3.004e-06	2.76431	2	955.536	4.29924	41.0709	0
	High	GMSDDPFAPMTR	2	1	1	PI34_41		0	2.48994e+08	0	8.119e-09	2.46124	2	1324.57	5.68839	64.8232	0
	High	LSGEQEDDLFR	1	1	1	PI34_41		0	1.06658e+07	0	1.436e-09	2.41231	2	1308.61	4.41159	55.1489	0
	High	GmSDDPFAPMTR	2	1	1	PI34_41	M2(Oxidation)	0	2.18347e+07	0	2.045e-06	2.16368	2	1340.57	6.68192	56.2772	0
	High	GGAGLTSATSGFGEMAK	1	1	1	PI34_41		0	1.60869e+06	0	0.0006627	1.90765	2	1541.72	-3.35354	58.3739	0
PI34_47	PI34_47	13.7112	21.94	1	4	4	7	1.41724e+08	155	16.5067	5.5542
	A2	Sequence	# PSMs	# Proteins	# Protein Groups	Protein Group Accessions	Modifications	ΔCn	Area	q-Value	PEP	XCorr	Charge	MH+ [Da]	ΔM [ppm]	RT [min]	# Missed Cleavages
	High	GTLTTGSVIPGIQSQGR	3	1	1	PI34_47		0	264353442	0	9.224e-08	3.35944	2	1671.91	6.28631	61.2704	0
	High	TGVSNQEIL	1	1	1	PI34_47		0	1.90938e+07	0	0.147	1.9177	2	960.506	6.28062	53.0955	0
	High	FENVVK	2	1	1	PI34_47		0	0	0	0.0007534	1.87932	2	735.407	4.41336	31.4188	0
	High	FKFENVVK	1	1	1	PI34_47		0	0	0	0.04992	0.998171	2	1010.57	6.35338	53.6816	1
PI34_50	PI34_50	12.3171	28.41	1	3	3	5	7.25109e+07	88	9.82395	5.09717
	A2	Sequence	# PSMs	# Proteins	# Protein Groups	Protein Group Accessions	Modifications	ΔCn	Area	q-Value	PEP	XCorr	Charge	MH+ [Da]	ΔM [ppm]	RT [min]	# Missed Cleavages
	High	GLSYKDEILAAVK	2	1	1	PI34_50		0	4.74636e+07	0	1.84e-08	2.96175	3	1406.8	7.299	68.2687	1
	High	VDFDSMSVSELK	2	1	1	PI34_50		0	1.57004e+08	0	2.49e-06	2.67827	2	1356.64	3.11107	68.7717	0
	High	DEILAAVK	1	1	1	PI34_50		0	1.30652e+07	0	7.808e-06	2.02158	2	858.499	6.74161	48.3713	0
PI34_93	PI34_93	5.64248	16.44	1	1	1	2	1.76657e+07	73	8.33943	9.53955
	A2	Sequence	# PSMs	# Proteins	# Protein Groups	Protein Group Accessions	Modifications	ΔCn	Area	q-Value	PEP	XCorr	Charge	MH+ [Da]	ΔM [ppm]	RT [min]	# Missed Cleavages
	High	SLVGEVVIVTPR	2	1	1	PI34_93		0	1.76657e+07	0	1.84e-08	3.08092	2	1268.77	7.15161	72.3743	0
PI34_43	PI34_43	4.61889	15.63	1	2	2	4	6.44592e+07	128	14.9155	5.60498
	A2	Sequence	# PSMs	# Proteins	# Protein Groups	Protein Group Accessions	Modifications	ΔCn	Area	q-Value	PEP	XCorr	Charge	MH+ [Da]	ΔM [ppm]	RT [min]	# Missed Cleavages
	High	DASGDYFVFGGK	2	1	1	PI34_43		0	6.00879e+07	0	1.103e-08	2.38822	2	1262.58	6.99602	70.709	0
	High	IPGVNLYR	2	1	1	PI34_43		0	68830389	0	1.345e-06	1.42737	2	931.543	7.38879	55.6293	0
PI34_76	PI34_76	4.35248	15.42	1	3	3	4	3.06436e+07	227	24.9055	7.44482
	A2	Sequence	# PSMs	# Proteins	# Protein Groups	Protein Group Accessions	Modifications	ΔCn	Area	q-Value	PEP	XCorr	Charge	MH+ [Da]	ΔM [ppm]	RT [min]	# Missed Cleavages
	High	VIVVTGSNSGLGK	1	1	1	PI34_76		0	70170066	0	4.407e-08	2.20201	2	1230.71	5.81667	43.9006	0
	High	GWTPEYAAEYQK	1	1	1	PI34_76		0	6.59334e+06	0	2.054e-05	2.15046	2	1442.67	7.54987	56.2163	0
	High	QIEDAVcATR	2	1	1	PI34_76	C7(Carbamidomethyl)	0	1.51674e+07	0	5.259e-06	1.54677	2	1162.56	7.57413	34.9315	0
PI34_48	PI34_48	4.06191	45.87	1	2	2	4	46780715	109	12.3948	4.34814
	A2	Sequence	# PSMs	# Proteins	# Protein Groups	Protein Group Accessions	Modifications	ΔCn	Area	q-Value	PEP	XCorr	Charge	MH+ [Da]	ΔM [ppm]	RT [min]	# Missed Cleavages
	High	NGELLIQGVR	2	1	1	PI34_48		0	46780715	0	2.252e-06	2.23544	2	1098.63	7.21603	56.369	0
	High	YLMIGYGNFIFDSVPDYENFNSGGcNLYYmSESELAEFQK	2	1	1	PI34_48	C25(Carbamidomethyl); M30(Oxidation)	0	0	0	0.06471	0.242167	3	4728.03	-5.22852	36.6417	0
PI34_56	PI34_56	3.92344	12.76	1	3	3	4	1.59515e+07	290	32.3497	5.87158
	A2	Sequence	# PSMs	# Proteins	# Protein Groups	Protein Group Accessions	Modifications	ΔCn	Area	q-Value	PEP	XCorr	Charge	MH+ [Da]	ΔM [ppm]	RT [min]	# Missed Cleavages
	High	QMDIDTVIcDTSINNQR	1	1	1	PI34_56	C9(Carbamidomethyl)	0	21801374	0	0.005513	2.06714	3	2022.93	6.10748	73.168	0
	High	EFVEWSAK	2	1	1	PI34_56		0	2.10235e+07	0	1.831e-05	1.8563	2	995.485	1.6581	55.2331	0
	High	EGSVISSNLVYK	1	1	1	PI34_56		0	5.0298e+06	0	0.03776	1.15963	2	1295.69	8.32957	55.8067	0
PI34_81	PI34_81	3.21448	8.24	1	2	2	2	3.6556e+06	279	31.1117	9.62744
	A2	Sequence	# PSMs	# Proteins	# Protein Groups	Protein Group Accessions	Modifications	ΔCn	Area	q-Value	PEP	XCorr	Charge	MH+ [Da]	ΔM [ppm]	RT [min]	# Missed Cleavages
	High	EGEVGVAQSIDELGEK	1	1	1	PI34_81		0	6.11624e+06	0	4.799e-07	3.21448	2	1659.81	0.819401	62.698	0
	High	QAAAAER	1	1	1	PI34_81		0	1.19497e+06	0	0.0006987	1.1481	2	716.371	2.8362	10.2674	0
PI34_23	PI34_23	2.25147	28.99	1	2	2	3	3.6702e+07	69	7.57206	9.0415
	A2	Sequence	# PSMs	# Proteins	# Protein Groups	Protein Group Accessions	Modifications	ΔCn	Area	q-Value	PEP	XCorr	Charge	MH+ [Da]	ΔM [ppm]	RT [min]	# Missed Cleavages
	High	QQSDQGISLDDIK	1	1	1	PI34_23		0	1.97854e+07	0	3.131e-05	2.25147	2	1446.71	5.27262	54.9019	0
	High	LLSDFVK	2	1	1	PI34_23		0	5.36186e+07	0	0.001327	1.56429	2	821.484	8.27382	58.5388	0
PI34_65	PI34_65	1.94337	2.47	1	1	1	1	1.58055e+06	324	37.5366	6.30322
	A2	Sequence	# PSMs	# Proteins	# Protein Groups	Protein Group Accessions	Modifications	ΔCn	Area	q-Value	PEP	XCorr	Charge	MH+ [Da]	ΔM [ppm]	RT [min]	# Missed Cleavages
	High	EAEGLVAK	1	1	1	PI34_65		0	1.58055e+06	0	0.006556	1.94337	2	816.449	2.91955	25.9759	0
PI34_17	PI34_17	1.61229	15	1	1	1	1	6.73215e+06	100	11.1258	4.70361
	A2	Sequence	# PSMs	# Proteins	# Protein Groups	Protein Group Accessions	Modifications	ΔCn	Area	q-Value	PEP	XCorr	Charge	MH+ [Da]	ΔM [ppm]	RT [min]	# Missed Cleavages
	High	TDDEAVTLIETVTPR	1	1	1	PI34_17		0	6.73215e+06	0	0.008465	1.61229	2	1659.85	3.1034	83.5337	0
PI34_09	PI34_09	0	43.4	1	2	2	2	2.21469e+07	106	11.6759	5.22412
	A2	Sequence	# PSMs	# Proteins	# Protein Groups	Protein Group Accessions	Modifications	ΔCn	Area	q-Value	PEP	XCorr	Charge	MH+ [Da]	ΔM [ppm]	RT [min]	# Missed Cleavages
	High	DGVAAIMLLK	1	1	1	PI34_09		0	9.18361e+06	0	0.003667	1.25142	2	1030.6	4.26785	79.7347	0
	High	DGVAAIMLLKNSDDTFVLcVGGYDLVADDIFITcAGSLDTVLTFSR	1	1	1	PI34_09	C19(Carbamidomethyl); C34(Carbamidomethyl)	0	35110249	0.008	0.4592	0.184965	4	4968.43	-0.710006	108.922	1
PI34_03	PI34_03	0	18.35	1	1	1	1		109	12.6514	9.0415
	A2	Sequence	# PSMs	# Proteins	# Protein Groups	Protein Group Accessions	Modifications	ΔCn	Area	q-Value	PEP	XCorr	Charge	MH+ [Da]	ΔM [ppm]	RT [min]	# Missed Cleavages
	High	QNARMDNTVLTFNLLSNGAK	1	1	1	PI34_03		0	0	0.007	0.4183	0.604963	3	2207.13	4.88659	67.5166	1
PI34_07	PI34_07	0	15.45	1	1	1	1		123	14.3461	7.45947
	A2	Sequence	# PSMs	# Proteins	# Protein Groups	Protein Group Accessions	Modifications	ΔCn	Area	q-Value	PEP	XCorr	Charge	MH+ [Da]	ΔM [ppm]	RT [min]	# Missed Cleavages
	High	EYNRDITEVKVLSITPMNK	1	1	1	PI34_07		0	0	0.004	0.3595	0.329067	3	2250.2	9.36877	46.6812	2
PI34_15	PI34_15	0	5.1	1	1	1	1	1.61698e+07	157	18.2469	5.41455
	A2	Sequence	# PSMs	# Proteins	# Protein Groups	Protein Group Accessions	Modifications	ΔCn	Area	q-Value	PEP	XCorr	Charge	MH+ [Da]	ΔM [ppm]	RT [min]	# Missed Cleavages
	High	RmEEMPLK	1	1	1	PI34_15	M2(Oxidation)	0	1.61698e+07	0	0.04442	0.418203	2	1049.52	6.05018	50.8713	1
PI34_22	PI34_22	0	16.03	1	1	1	1		131	14.8469	9.87646
	A2	Sequence	# PSMs	# Proteins	# Protein Groups	Protein Group Accessions	Modifications	ΔCn	Area	q-Value	PEP	XCorr	Charge	MH+ [Da]	ΔM [ppm]	RT [min]	# Missed Cleavages
	High	TDRVATGREIEESWLGAFLLK	1	1	1	PI34_22		0	0	0.002	0.2707	0.710301	3	2391.29	8.78339	141.621	2
PI34_31	PI34_31	0	5.97	1	1	1	1		486	54.771	5.80811
	A2	Sequence	# PSMs	# Proteins	# Protein Groups	Protein Group Accessions	Modifications	ΔCn	Area	q-Value	PEP	XCorr	Charge	MH+ [Da]	ΔM [ppm]	RT [min]	# Missed Cleavages
	High	NAIVKKINWQDNPFLSQTmLDVIAGMYER	1	1	1	PI34_31	M19(Oxidation)	0	0	0.007	0.4268	0.0582388	3	3410.75	8.95382	123.151	2
PI34_42	PI34_42	0	7.28	1	1	1	1	1.50073e+06	151	16.5351	4.60205
	A2	Sequence	# PSMs	# Proteins	# Protein Groups	Protein Group Accessions	Modifications	ΔCn	Area	q-Value	PEP	XCorr	Charge	MH+ [Da]	ΔM [ppm]	RT [min]	# Missed Cleavages
	High	IKFPQFADQVK	1	1	1	PI34_42		0	1.50073e+06	0	0.004219	1.44278	3	1320.74	7.69591	63.4034	1
PI34_52	PI34_52	0	9.04	1	2	2	3	5.73205e+06	177	19.6383	9.64209
	A2	Sequence	# PSMs	# Proteins	# Protein Groups	Protein Group Accessions	Modifications	ΔCn	Area	q-Value	PEP	XCorr	Charge	MH+ [Da]	ΔM [ppm]	RT [min]	# Missed Cleavages
	High	GLIFER	2	1	1	PI34_52		0	5.73205e+06	0	0.006557	1.43248	2	734.424	6.66478	55.3343	0
	High	EDGSYIVDGR	1	1	1	PI34_52		0	0	0	0.003586	0.670325	2	1110.52	8.16296	40.5953	0
PI34_64	PI34_64	0	18.33	1	1	1	1		180	20.3904	8.35303
	A2	Sequence	# PSMs	# Proteins	# Protein Groups	Protein Group Accessions	Modifications	ΔCn	Area	q-Value	PEP	XCorr	Charge	MH+ [Da]	ΔM [ppm]	RT [min]	# Missed Cleavages
	High	QVVSFVFGMSmAKVDAPEIVVRYNTLDSGLVDK	1	1	1	PI34_64	M11(Oxidation)	0	0	0	0.09155	0.0364962	4	3630.87	3.91999	125.905	2
PI34_66	PI34_66	0	6.6	1	1	1	1	1.59971e+07	197	21.6696	4.90674
	A2	Sequence	# PSMs	# Proteins	# Protein Groups	Protein Group Accessions	Modifications	ΔCn	Area	q-Value	PEP	XCorr	Charge	MH+ [Da]	ΔM [ppm]	RT [min]	# Missed Cleavages
	High	LSDcAQAAYEDIK	1	1	1	PI34_66	C4(Carbamidomethyl)	0	1.59971e+07	0.001	0.2145	0.690956	2	1483.69	9.12723	50.895	0
PI34_69	PI34_69	0	4.32	1	1	1	1	4.13416e+07	185	20.7008	4.77979
	A2	Sequence	# PSMs	# Proteins	# Protein Groups	Protein Group Accessions	Modifications	ΔCn	Area	q-Value	PEP	XCorr	Charge	MH+ [Da]	ΔM [ppm]	RT [min]	# Missed Cleavages
	High	LVSELAER	1	1	1	PI34_69		0	4.13416e+07	0	0.001071	1.32391	2	916.515	5.06444	38.6008	0
PI34_82	PI34_82	0	4.82	1	1	1	1	6.11375e+06	394	44.4108	7.69385
	A2	Sequence	# PSMs	# Proteins	# Protein Groups	Protein Group Accessions	Modifications	ΔCn	Area	q-Value	PEP	XCorr	Charge	MH+ [Da]	ΔM [ppm]	RT [min]	# Missed Cleavages
	High	KFMGEDDQIIcSYNSTKDK	1	1	1	PI34_82	C11(Carbamidomethyl)	0	6.11375e+06	0.008	0.4382	1.59971	3	2279.05	9.1324	94.7207	2
